# Supplementary material for: “We must work tirelessly to promote …”: Mediating interpersonal commitment to material processes in English translation of Chinese political discourse
Source: PLoS One. 2025 Dec 12;20(12):e0338440. doi: 10.1371/journal.pone.0338440 (PMC12700425; doi:10.1371/journal.pone.0338440)
Supplement: S1 Data — Annotations for translation choices via Excel. (XLSX) [file pone.0338440.s001.xlsx]

## Sheet: Sheet1
	ST (source text)	TT (target text)	process in ST	circumstance in ST	form of circumstance	translation of process	form of process translation	translation of circumstance	form of circumstance translation	interpersonal commitment
1	全面 [[推进]] 依法治国 , 加快 建设 社会主义 法治 国家 .	and we should promote law-based governance of the country in an all-round way, and accelerate the building of a socialist country based on the rule of law.</seg>	推进	全面	adverb	promote	verb	in an all-round way	prepositional phrase	equal
2	我们 要 适应 扩大 人民 民主 , 促进 经济社会 发展 的 新 要求 , 积极 稳妥 [[推进]] 政治 体制改革 , 发展 更加 广泛 , 更加 充分 , 更加 健全 的 人民 民主 , 充分发挥 我国 社会主义 政治 制度 优越性 , 不断 推进 社会主义 政治 制度 自我完善 和 发展 .	We should adapt ourselves to the needs of expanding people's democracy and promoting social and economic development, proactively and steadily advance political reforms, make people's democracy more extensive, adequate and complete, give full play to the strength of our socialist political system, and constantly push forward the self-improvement and development of the socialist political system.<…	推进	积极稳妥	complex	advance	verb	proactively and steadily	complex	equal
3	我们 要 适应 扩大 人民 民主 , 促进 经济社会 发展 的 新 要求 , 积极 稳妥 推进 政治 体制改革 , 发展 更加 广泛 , 更加 充分 , 更加 健全 的 人民 民主 , 充分发挥 我国 社会主义 政治 制度 优越性 , 不断 [[推进]] 社会主义 政治 制度 自我完善 和 发展 .	We should adapt ourselves to the needs of expanding people's democracy and promoting social and economic development, proactively and steadily advance political reforms, make people's democracy more extensive, adequate and complete, give full play to the strength of our socialist political system, and constantly push forward the self-improvement and development of the socialist political system.<…	推进	不断	adverb	push forward	verb	constantly	adverb	equal
4	落实 依法治国 基本 方略 , 加快 建设 社会主义 法治 国家 , 必须 全面 [[推进]] 科学 立法 , 严格执法 , 公正司法 , 全民 守法 进程 .	To implement the rule of law as the basic strategy, and accelerate the building of a law-based socialist country we should make laws through proper procedures, enforce them strictly, administer justice impartially, and ensure that everyone abides by the law.</seg>	推进	全面	adverb	n/a	omission	n/a	omission	down
5	各级 党组织 和 党员 领导 干部 要带头 厉行 法治 , 不断 提高 依法 执政 能力 和 水平 , 不断 [[推进]] 各项 治国 理政 活动 的 制度化 , 法律化 .	Party organizations and officials at all levels should set an example in promoting the rule of law, constantly improve their law-based governance capacity and level, and persistently push ahead institutionalized and law-based management of state affairs.</seg>	推进	不断	adverb	push ahead	verb	persistently	adverb	equal
6	必须 按照 全面 建设 的 思想 努力 [[推进]] 军队 的 革命化 现代化 正规化 建设 .	In line with the principle of comprehensive development we must continue to modernize and standardize our forces, and strengthen their revolutionary spirit.</seg>	推进	努力	adverb	continue	verb	n/a	omission	down
7	要 深入 [[推进]] 中国 特色 军事 变革 , 努力 构建 中国 特色 现代 军事力量 体系 .	We will press forward with the transformation of our military affairs and build a system of modern military forces with Chinese characteristics.</seg>	推进	深入	adverb	press forward	verb	n/a	omission	down
8	要 继承 和 发扬 毛主席 , 邓 主席 , 江主席 , 胡主席 培育 的 光荣传统 和 优良作风 , 奋力 [[推进]] 国防 和 军队 现代化 .	These traditions have been developed under the leadership of Mao Zedong, Deng Xiaoping, Jiang Zemin and Hu Jintao, and we will continue to apply them as we strive to modernize our national defense and armed forces.</seg>	推进	奋力	adverb	omission	omission	strive	verb	equal
9	三是 要 推动 结构调整 取得 明显 进展 , 在 稳定 外需 的 同时 努力 扩大内需 , 加大 产业 结构调整 升级 力度 , 稳步 [[推进]] 城镇化 健康 发展 .	Third, we must make substantial progress in economic restructuring, expand domestic demand while stabilizing external demand, intensify our industrial restructuring and upgrading, and promote well-planned and healthy urbanization.</seg>	推进	稳步	adverb	promote	verb	well-planned	adjective	up
10	中国 特色 社会主义 道路 , 既 坚持 以 经济 建设 为 中心 , 又 全面 [[推进]] 经济 建设 , 政治 建设 , 文化 建设 , 社会 建设 , 生态 文明 建设 以及 其他 各 方面 建设 ； </seg>	This path takes economic development as the central task, and brings along economic, political, cultural, social, ecological and other forms of progress.</seg>	推进	全面	adverb	brings along	verb	n/a	omission	down
11	在 经济 不断 发展 的 基础 上 , 协调 [[推进]] 政治 建设 , 文化 建设 , 社会 建设 , 生态 文明 建设 以及 其他 各 方面 建设 .	We must focus on economic development and promote coordinated political, cultural, social and ecological development on the basis of economic growth.</seg>	推进	协调	adverb	promote	verb	coordinated	adjective	equal
12	改革开放 是 坚持 和 发展 中国 特色 社会主义 的 必由之路 , 所以 必须 始终 把 改革 创新 精神 贯彻 到 治国 理政 各个环节 , 不断 [[推进]] 我国 社会主义 制度 自我完善 和 发展 .	Reform and opening up is the only way leading to Chinese socialism-this is why we must always apply the spirit of reform and innovation to all aspects of governance, and continuously promote the self-improvement and development of China's socialist system.</seg>	推进	不断	adverb	promote	verb	continuously	adverb	equal
13	形势 的 发展 , 事业 的 开拓 , 人民 的 期待 , 都 要求 我们 以 改革 创新 精神 全面 [[推进]] 党的建设 新 的 伟大工程 , 全面提高 党的建设 科学化 水平 .	The new developments, the need for progress in our cause and the people's expectations have all made it imperative for us to carry out the great new undertaking of Party building in the spirit of reform and innovation, and upgrade our efforts in all respects to a new level.</seg>	推进	全面	adverb	carry out	verb	n/a	omission	down
14	这些年来 , 我们 全面 [[推进]] 党的建设 新 的 伟大工程 , </seg>	Over the years we have been pressing ahead with the new task of Party building in all respects. </seg>	推进	全面	adverb	press ahead	verb	in all respects	prepositional phrase	equal
15	要 坚持 用 打仗 的 标准 [[推进]] 军事 斗争 准备 , 不断 强化 官兵 当兵 打仗 , 带兵 打仗 , 练兵 打仗 思想 , </seg>	We will enhance our combat readiness through full-scale combat simulation exercises, and reinforce the belief that as soldiers our mission is to fight, and as officers our mission is to lead our men to victory.</seg>	推进	用……	prepositional phrase	enhance	verb	through …	prepositional phrase	equal
16	第一 , 改革开放 是 一场 深刻 革命 , 必须 坚持 正确方向 , 沿着 正确 道路 [[推进]] .	First, reform and opening up is an in-depth revolution, and we must follow the correct direction and stay on the correct path.</seg>	推进	沿着……	prepositional phrase	stay	verb	on …	prepositional phrase	equal
17	必须 坚持 正确 的 方法论 , 在 不断 实践 探索 中 [[推进]] .	We must adopt the right methods and advance this cause through continuous exploration and practice.</seg>	推进	n/a	n/a	advance	verb	n/a	n/a	对等
18	第三 , 改革开放 是 一个 系统工程 , 必须 坚持 全面 改革 , 在 各项改革 协同 配合 中 [[推进]] .	Third, reform and opening up is a systematic project, which should be pushed forward in an all-round way with all kinds of reforms well coordinated.</seg>	推进	n/a	n/a	push forward	verb	n/a	n/a	对等
19	要 更加 注重 各项改革 的 相互促进 , 良性 互动 , 整体 [[推进]] , 重点 突破 , 形成 推进改革 开放 的 强大 合力 .	We will promote both all-round progress and breakthroughs at key points, and form a strong force for the further advance of reform and opening up.</seg>	推进	整体	adverb	promote	verb	all-round	adjective	equal
20	只有 社会 稳定 , 改革 发展 才能 不断 [[推进]] ; </seg>	We must make sure that reform, development and stability proceed in tandem.</seg>	推进	不断	adverb	proceed	verb	in tandem	prepositional phrase	equal
21	只有 改革 发展 不断 [[推进]] , 社会 稳定 才能 具有 坚实基础 .	Social stability makes it possible for us to carry out reform and development which in turn provide a solid foundation for social stability.</seg>	推进	不断	adverb	carry out	verb	n/a	omission	down
22	必须 坚持 尊重 人民 首创精神 , 坚持 在 党的领导 下 [[推进]] .	We must respect the people's pioneering spirit and advance this cause under the leadership of the Party.</seg>	推进	n/a	n/a	advance	verb	n/a	n/a	对等
23	积极 回应 广大 人民 群众 对 深化改革 开放 的 强烈 呼声 和 殷切 期待 , 凝聚 社会 共识 , 协调 [[推进]] 各 领域 各 环节 改革 , 努力 把 改革开放 推向 前进 .	In response to the call of the people and their expectations for further reform and opening up, we should build a social consensus, and promote reforms in all sectors in a coordinated way.</seg	推进	协调	adverb	promote	verb	in a coordinated way	prepositional phrase	equal
24	支持 香港 , 澳门 两个 特别 行政区 发展 经济 , 改善 民生 , [[推进]] 民主 , 促进 和谐 的 政策 也 不会 变 .	nor will there be any change in our policy of supporting the Hong Kong and Macao special administrative regions in developing their economies, improving their people's well-being, and promoting democracy and harmony.</seg>	推进	n/a	n/a	promote	verb	n/a	n/a	对等
25	中央 会 一如既往 贯彻执行 " 一国两制 " , " 澳人治澳 " , 高度 自治 的 方针 和 澳门基本法 , 一如既往 支持 行政长官 和 特别 行政区 政府 依法 施政 , 一如既往 支持 澳门特别行政区 发展 经济 , 改善 民生 , [[推进]] 民主 , 促进 和谐 .	The central government will, as always, implement the "one country, two systems" principle, the policy of "Macao people governing Macao" with a high degree of autonomy and the Basic Law of the MSAR, support the chief executive and the MSAR government in their administration in accordance with the law and the performance of their duties, and support the MSAR in developing its economy, improving it…	推进	n/a	n/a	promote	verb	n/a	n/a	对等
26	要 坚持 和 完善 反腐败 领导 体制 和 工作 机制 , 发挥 好 纪检 , 监察 , 司法 , 审计 等 机关 和 部门 的 职能作用 , 共同 [[推进]] 党风廉政 建设 和 反腐败 斗争 .	We must continue to implement and improve the leadership system and working mechanism for combating corruption, give full play to the role of Party discipline inspection commissions, supervision departments, and judiciary and auditing agencies, and work with them in a concerted effort to better improve Party conduct, uphold integrity and combat corruption.</seg>	推进	共同	adverb	improve	verb	in a concerted effort	prepositional phrase	equal
27	不断 深化改革 开放 , 不断 有所 发现 , 有所创造 , 有所前进 , 不断 [[推进]] 理论 创新 , 实践 创新 , 制度 创新 .	We should drive reform and opening up to a deeper level, make new discoveries, create new ideas, achieve new progress, and promote innovation in our theories, practices and systems.</seg>	推进	不断	adverb	promote	verb	n/a	omission	down
28	全面 [[推进]] 科学 立法 , 严格执法 , 公正司法 , 全民 守法 , </seg>	We should take a well-designed approach to legislation, enforce the law strictly, administer justice impartially, and ensure that everyone abides by the law.</seg>	推进	全面	adverb	n/a	omission	n/a	omission	down
29	我们 要 坚持 党的领导 , 人民 当家作主 , 依法治国 有机 统一 , 坚持 人民 主体 地位 , 扩大 人民 民主 , [[推进]] 依法治国 , </seg>	We must uphold at the same time the leadership of the Party, the position of the people as masters of their own destiny, and the rule of law, maintain the principal position of the people, expand people's democracy, and promote law-based governance.</seg>	推进	n/a	n/a	promote	verb	n/a	n/a	对等
30	全面 [[推进]] 社会主义 经济 建设 , 政治 建设 , 文化 建设 , 社会 建设 , 生态 文明 建设 , 深化改革 开放 , 推动 科学 发展 , 不断 夯实 实现 中国 梦 的 物质 文化 基础 .	We should comprehensively promote socialist economic, political, social and ecological advancement, further reform and opening up, boost the scientific way of development, and continue to lay a solid material and cultural foundation for realizing the Chinese Dream.</seg>	推进	全面	adverb	promote	verb	comprehensively	adverb	equal
31	履行 应尽 的 国际 责任 和 义务 , 继续 同 各国 人民 一道 [[推进]] 人类 和平 与 发展 的 崇高 事业 .	We will fulfill our international responsibilities and obligations, and continue to work with the peoples of all other countries to advance the lofty cause of peace and development of mankind.</seg>	推进	n/a	n/a	advance	verb	n/a	n/a	对等
32	想 一帆风顺 [[推进]] 我们 的 事业 , 想顺顺当当 实现 我们 的 奋斗目标 , 那 是 不 可能 的 .	There is simply no possibility that we can advance our cause and achieve our goals without ever encountering any impediment.</seg>	推进	一帆风顺	idiomatic phrase	advance	verb	without …	prepositional phrase	equal
33	我们 要 把 各国 的 政治 共识 转化 为 具体 行动 , 积极 [[推进]] 金砖 国家开发银行 , 外汇 储备库 等 项目 , 加快 各 领域 务实 合作 , 夯实 合作 的 经济社会 基础 , 展现 金砖 国家 内 谋发展 , 外促 合作 的 积极 形象 .	We should translate our political consensus into concrete actions, actively pursue such initiatives as a BRICS development bank and contingent reserve arrangement, accelerate practical cooperation in all fields, consolidate the economic and social foundation of cooperation, and present a positive image of the BRICS countries pursuing both domestic development and international cooperation.</seg>	推进	积极	adverb	pursue	verb	actively	adverb	equal
34	我们 将 坚持 以人为本 , 全面 [[推进]] 经济 建设 , 政治 建设 , 文化 建设 , 社会 建设 , 生态 文明 建设 , 促进 现代化 建设 各个方面 , 各个环节 相 协调 , 建设 美丽 中国 .	We will put the people's interests first, strive for all-round progress in the economic, political, cultural, social and ecological fields, coordinate all aspects of our modernization drive, and make China a beautiful country.</seg>	推进	全面	adverb	strive for	verb	all-round	adjective	equal
35	运用 历史 智慧 [[推进]] 反腐倡廉 建设 </seg>	Historical Wisdom Helps Us Combat Corruption and Uphold Integrity</seg>	推进	运用……	prepositional phrase	help	verb	historical wisdom	noun	down
36	要 更加 科学 有效 地 防治 腐败 , 全面 [[推进]] 惩治 和 预防 腐败体系 建设 , 提高 反腐败 法律 制度 执行力 , 让 法律 制度 刚性 运行 .	We should prevent and fight corruption more properly and effectively, establish a complete system for preventing and combating corruption, and work harder to ensure the stringent enforcement of anti-corruption laws and discipline.</seg>	推进	全面	adverb	n/a	omission	complete	adjective	equal
37	中国 将 把 推动 发展 的 着力点 转 到 提高质量 和 效益 上来 , 下大 气力 [[推进]] 绿色 发展 , 循环 发展 , 低碳 发展 .	China will shift its development focus to improving the quality and efficiency of growth, and make every effort to promote a green, circular, and low-carbon economy.</seg>	推进	下大气力	prepositional phrase	promote	verb	make every effort	verb	equal
38	要 稳步 [[推进]] 国际 经济 金融体系 改革 , 完善 全球 治理 机制 , 为 世界 经济 健康 稳定增长 提供 保障 .	We should steadily reform the international economic and financial systems, improve global governance mechanisms, and ensure sound and stable global economic growth.</seg>	推进	稳步	adverb	n/a	omission	steadily	adverb	equal
39	第三 , 着力 [[推进]] 合作 , 为 促进 共同 发展 提供 有效途径 .	Third, we should boost cooperation as an effective vehicle for enhancing common development.</seg>	推进	着力	adverb	boost	verb	n/a	omission	down
40	共享 发展 资源 , [[推进]] 区域合作 .	We should keep an open mind, draw upon development practices of other continents, share development resources and promote regional cooperation.</seg>	推进	n/a	n/a	promote	verb	n/a	n/a	对等
41	我们 将 坚持 改革开放 不 动摇 , 牢牢 把握 转变 经济 发展 方式 这 条 主线 , 集中精力 把 自己 的 事情 办好 , 不断 [[推进]] 社会主义 现代化 建设 .	We are absolutely committed to reform and opening up, and we will concentrate on the major task of shifting the growth model, focus on running our own affairs well and endeavor to advance the drive towards socialist modernization.</seg>	推进	不断	adverb	advance	verb	endeavor to	verb	up
42	中国 将 积极参与 亚洲 区域合作 进程 , 坚持 [[推进]] 同 亚洲 之外 其他 地区 和 国家 的 区域 次 区域合作 .	China will take an active part in Asia's regional cooperation process and promote regional and sub-regional cooperation with non-Asian regions and countries.</seg>	推进	n/a	n/a	promote	verb	n/a	n/a	对等
43	随着 世界 多极化 , 经济 全球化 深入 发展 和 文化 多样化 , 社会 信息化 持续 [[推进]] , 今天 的 人类 比 以往 任何 时候 都 更 有 条件 朝 和平 与 发展 的 目标 迈进 , </seg>	As the trends of world multipolarity and economic globalization grow and those of upholding cultural diversity and applying information technology in social life continue to make progress, mankind has never been better blessed with opportunities for taking strides towards peace and development.</seg>	推进	持续	adverb	make progress	verb	continue to	verb	equal
44	拉美 和 加勒比 国家 共同体 的 成立 , 充分 表明 拉美 正在 积极 [[推进]] 拉美 独立 运动 先驱 们 倡导 的 团结 协作 , 共同 发展 的 梦想 .	The establishment of the Community of Latin American and Caribbean States fully testifies to the vigorous efforts made by Latin America and the countries of the Caribbean to realize the dream of unity, coordination and common development championed by the pioneers of the Latin American and Caribbean independence movements.</seg>	推进	积极	adverb	realize	verb	vigorous efforts	noun	equal
45	环境保护 和 治理 要 以 解决 损害 群众 健康 突出 环境 问题 为 重点 , 坚持 预防为主 , 综合治理 , 强化 水 , 大气 , 土壤 等 污染 防治 , 着力 [[推进]] 重点 流域 和 区域 水污染 防治 , 着力 推进 重点 行业 和 重点 区域 大气污染 治理 .	So we should place emphasis on serious environmental problems that pose health hazards to the people, and take a holistic approach to intensifying the prevention and control of water, air and soil pollution, with the focus on water pollution in key river basins and regions, and on air pollution in key industrial sectors and areas.</seg>	推进	着力	adverb	with …	prepositional phrase	n/a	omission	down
46	环境保护 和 治理 要 以 解决 损害 群众 健康 突出 环境 问题 为 重点 , 坚持 预防为主 , 综合治理 , 强化 水 , 大气 , 土壤 等 污染 防治 , 着力 推进 重点 流域 着力 [[推进]] 重点 流域 和 区域 水污染 防治 , 着力 推进 重点 行业 和 重点 区域 大气污染 治理 .	So we should place emphasis on serious environmental problems that pose health hazards to the people, and take a holistic approach to intensifying the prevention and control of water, air and soil pollution, with the focus on water pollution in key river basins and regions, and on air pollution in key industrial sectors and areas.</seg>	推进	着力	adverb	with …	prepositional phrase	n/a	omission	down
47	环境保护 和 治理 要 以 解决 损害 群众 健康 突出 环境 问题 为 重点 , 坚持 预防为主 , 综合治理 , 强化 水 , 大气 , 土壤 等 污染 防治 , 着力 推进 重点 流域 着力 推进 重点 流域 和 区域 水污染 防治 , 着力 [[推进]] 重点 行业 和 重点 区域 大气污染 治理 .	So we should place emphasis on serious environmental problems that pose health hazards to the people, and take a holistic approach to intensifying the prevention and control of water, air and soil pollution, with the focus on water pollution in key river basins and regions, and on air pollution in key industrial sectors and areas.</seg>	推进	着力	adverb	with …	prepositional phrase	n/a	omission	down
48	改善 和 发展 两军 关系 , [[推进]] 新型 军事 关系 建设 ； </seg>	We will improve and develop bilateral military relations, and build a new model of China-US military relationship.</seg>	推进	n/a	n/a	build	verb	n/a	n/a	对等
49	中 美 需要 在 加强 对话 , 增加 互信 , 发展 合作 , 管控 分歧 的 过程 中 , 不断 [[推进]] 新型 大国 关系 建设 .	China and the US should work together to push forward the new model of major-country relationship by increasing dialogues, promoting mutual trust, expanding cooperation and controlling disputes.</seg>	推进	不断	adverb	push forward	verb	n/a	omission	down
50	希望 两党 和 两岸 双方 继续 增强 互信 , 保持 良性 互动 , 稳步 [[推进]] 两岸关系 全面 发展 , 巩固 深化 两岸关系 和平 发展 各项 基础 , 团结 两岸 同胞 , 共同 为 实现 中华民族 伟大 复兴 而 努力 .	I hope both parties and both sides will continue to enhance mutual trust, maintain constructive interaction and steadily promote the comprehensive development of cross-Straits relations, strengthen the foundations for peaceful development, unite with all the people on the two sides of the Straits and work collaboratively towards the great renewal of the Chinese nation.</seg>	推进	稳步	adverb	promote	verb	steadily	adverb	equal
51	第四 , 坚持 稳步 [[推进]] 两岸关系 全面 发展 .	Fourth, we must firmly promote the comprehensive development of cross-Straits relations.</seg>	推进	稳步	adverb	promote	verb	firmly	adverb	equal
52	同时 , 只有 物质文明 建设 和 精神文明 建设 都 搞好 , 国家 物质力量 和 精神力量 都 增强 , 全国 各族人民 物质 生活 和 精神 生活 都 改善 , 中国 特色 社会主义 事业 才能 顺利 向前 [[推进]] .	Moreover, to enhance the cause of Chinese socialism we must promote material, cultural and ethical progress, strengthen the nation materially, culturally and ethically, and improve the material, cultural and ethical lives of the people of all ethnic groups.</seg>	推进	顺利	adverb	enhance	verb	n/a	omission	down
53	要 继续 [[推进]] 文化 体制改革 , 推动 文化 事业 全面 繁荣 和 文化产业 快速 发展 , 建设 社会主义 文化 强国 .	We should step up cultural reforms, push forward the culture industry, and build China into a country with a strong socialist culture.</seg>	推进	n/a	n/a	step up	verb	n/a	n/a	对等
54	长期以来 , 各 地区 各 部门 按照 中央 要求 , 不断 [[推进]] 公民道德 建设 , 弘扬 中华 传统美德 , 培育 时代 新风 , </seg>	To meet the requirements of the central authorities, local governments and departments have long worked hard to promote public morality, advocated traditional Chinese virtues and fostered the new trends of the times. </seg>	推进	不断	adverb	promote	verb	work hard	verb	up
55	我们 要 按照 党 的 十八 大 提出 的 培育 和 践行 社会主义 核心 价值观 的 要求 , 高度重视 和 切实加强 道德 建设 , [[推进]] 社会公德 , 职业道德 , 家庭 美德 , 个人 品德教育 , 倡导 爱国 , 敬业 , 诚信 , 友善 等 基本 道德规范 , 培育 知荣辱 , 讲 正气 , 作 奉献 , 促 和谐 的 良好 风尚 .	In line with the requirement to cultivate and practice the core socialist values raised at the Party's 18th National Congress, we should pay close attention to advocating socialist morals, intensify education in public morality, professional ethics, family virtues and individual integrity, promote basic moral standards such as patriotism, dedication to work, integrity and friendliness, and cultiv…	推进	n/a	n/a	intensify	verb	n/a	n/a	对等
56	我们 正在 就 全面 深化改革 进行 总体 研究 , 以 统筹 [[推进]] 经济 , 政治 , 文化 , 社会 , 生态 文明 领域 体制改革 , 进一步 解放 和 发展 社会 生产 税收 力 , 解放 和 增加 全 社会 创造 活力 .	We are conducting overall research into comprehensively continuing the reform to a deeper level, so as to streamline the structures in the economic, political, cultural, social and ecological sectors through overall planning, further release and develop social productivity, and give full play to the creativity of the whole of our society.</seg>	推进	统筹	adverb	n/a	omission	through …	prepositional phrase	equal
57	中国 将 加强 市场 体系 建设 , [[推进]] 宏观调控 , 财税 , 金融 , 投资 , 行政 管理 等 领域 体制改革 , 更加 充分 地 发挥 市场 在 资源配置 中 的 基础性 作用 .	China will build a stronger market system, streamline the structures in the fields of macro-economic regulation and control, taxation, finance, investment, administration and other fields, and give full play to the basic role of the market in resource allocation.</seg>	推进	n/a	n/a	n/a	omission	n/a	n/a	弱化
58	要 更加 奋发有为 地 [[推进]] 周边 外交 , 为 我国 发展 争取 良好 的 周边 环挠 , 使 我国 发展 更 多 惠及 周边国家 , 实现 共同 发展 .	We need to work harder to promote our diplomacy with neighboring countries, strive for a sound regional environment for our development, apply our own development for the benefit of neighboring countries, and achieve common development with them.</seg>	推进	更加 奋发有为地	idiomatic phrase	promote	verb	work hard	verb	down
59	做好 新形势下 周边 外交 工作 , 要 从 战略 高度 分析 和 处理 问题 , 提高 驾驭 全局 , 统筹 谋划 , 操作 实施 能力 , 全面 [[推进]] 周边 外交 .	As circumstances evolve, diplomacy with neighboring countries requires us to analyze and deal with issues strategically, improve our capabilities in planning and implementation, and promote every aspect of this diplomacy.</seg>	推进	全面	adverb	promote	verb	every aspect	noun	equal
60	要 着力 [[推进]] 区域 安全 合作 .	We must make efforts to promote regional security cooperation, which is needed by both China and our neighboring countries.</seg>	推进	着力	adverb	promote	verb	make efforts	verb	equal
61	倡导 全面 安全 , 共同 安全 , 合作 安全 理念 , [[推进]] 同 周边国家 的 安全 合作 , 主动 参与 区域 和 次 区域 安全 合作 , 深化 有关 合作 机制 , 增进 战略 互信 .	We must develop a comprehensive security strategy with neighboring countries, actively participate in regional and sub-regional security initiatives, push forward cooperation and enhance mutual trust.</seg>	推进	n/a	n/a	push forward	verb	n/a	n/a	对等
62	要 全方位 [[推进]] 人文 交流 , 深入开展 旅游 , 科教 , 地方 合作 等 友好 交往 , 广交朋友 , 广结善缘 .	We should promote exchanges in all respects, including tourism, science, education and regional cooperation, to make friends in a broad range of sectors.</seg>	推进	全方位	adverb	promote	verb	in all respects	prepositional phrase	equal
63	要 [[推进]] 外交 工作 改革 创新 , 加强 外交活动 的 策划 设计 , 力求 取得 最大 效果 .	For best results we need to promote reform and innovation in diplomatic work and strengthen the planning of our diplomatic activities.</seg>	推进	n/a	n/a	promote	verb	n/a	n/a	对等
64	总 的 是 要 统筹 [[推进]] 经济 , 政治 , 文化 , 社会 , 生态 文明 建设 等 领域 的 改革 , 努力 破解 发展 过程 中 出现 的 难题 , 消除 经济 持续 健康 发展 的 体制 机制 障碍 , 通过 改革 为 经济 发展 增添 新动力 .	Our general approach is to press ahead with reform in the economic, political, cultural, social and ecological fields in a balanced manner, address the challenges cropping up in the course of development, remove institutional obstacles to sustainable and healthy economic growth, and create a new impetus for economic development through reform.</seg>	推进	统筹	adverb	press ahead	verb	in a balanced manner	prepositional phrase	equal
65	我们 将 完善 基本 经济 制度 , 加强 市场 体系 建设 , [[推进]] 宏观调控 , 财税 , 金融 , 投资 领域 体制改革 , 深化 利率 和 汇率 市场化 改革 , 增强 人民币 汇率 弹性 , 逐步 实现 人民币 资本 项目 可兑换 .	We will improve our basic economic system, strengthen the market system, advance institutional reform in macro regulation, fiscal and tax systems, financial sectors and investment, extend the market-oriented reform of interest rates and the exchange rate, make the RMB exchange rate more flexible, and achieve, over time, the convertibility of the Renminbi under the capital account.</seg>	推进	n/a	n/a	advance	verb	n/a	n/a	对等
66	我们 将 [[推进]] 行政 体制改革 , 进一步 转变职能 , 简政放权 , 理顺 政府 和 市场 关系 , 更 大程度 更广 范围 发挥 市场 在 资源配置 中 的 基础性 作用 .	We will continue to reform the administration system, transform the functions of the government, streamline government and delegate powers, in order to have a clearly defined relationship between the government and the market and let the market play its basic role in allocating resources to a greater degree and in a wider scope.</seg>	推进	n/a	n/a	continue	verb	n/a	n/a	对等
67	我们 将 加强 生态 环境保护 , 扎实 [[推进]] 资源 节约 , 为 人民 创造 良好 生产 生活 环境 , 为 应对 全球 气候变化 作出 新 的 贡献 .	We will step up environmental protection and resource conservation to create a good working and living environment for our people and respond to global climate change.</seg>	推进	扎实	adverb	n/a	omission	n/a	omission	down
68	我们 要 携手 建设 开放型 经济 和 区域合作 框架 , 以 开放 包容 精神 [[推进]] 亚太 自由贸易区 建设 .	We should work together in building an open economy and a framework for regional cooperation, and, in an open and inclusive spirit, build the Asia Pacific region into a free trade area.</seg>	推进	以……	prepositional phrase	build	verb	in …	prepositional phrase	equal
69	这次 全会 在 邓小平 同志 战略思想 的 基础 上 , 提出 要 [[推进]] 国家 治理 体系 和 治理 能力 现代化 .	Based on his strategic thought, the plenary session proposed modernizing our national governance system and capacity.</seg>	推进	n/a	n/a	n/a	omission	n/a	n/a	弱化
70	我们 之所以 决定 这次 三中全会 研究 全面 深化改革 问题 , 不是 [[推进]] 一个 领域 改革 , 也 不是 推进 几个 领域 改革 , 而是 推进 所有 领域 改革 , </seg>	We decided to focus on the question of continuing the reform comprehensively at the plenary session - not the reform of one or several fields, but of all areas.</seg>	推进	n/a	n/a	n/a	omission	n/a	n/a	弱化
71	我们 之所以 决定 这次 三中全会 研究 全面 深化改革 问题 , 不是 推进 一个 领域 改革 , 也 不是 [[推进]] 几个 领域 改革 , 而是 推进 所有 领域 改革 , </seg>	We decided to focus on the question of continuing the reform comprehensively at the plenary session - not the reform of one or several fields, but of all areas.</seg>	推进	n/a	n/a	n/a	omission	n/a	n/a	弱化
72	我们 之所以 决定 这次 三中全会 研究 全面 深化改革 问题 , 不是 推进 一个 领域 改革 , 也 不是 推进 几个 领域 改革 , 而是 [[推进]] 所有 领域 改革 , </seg>	We decided to focus on the question of continuing the reform comprehensively at the plenary session - not the reform of one or several fields, but of all areas.</seg>	推进	n/a	n/a	n/a	omission	n/a	n/a	弱化
73	我们 要 更好 发挥 中国 特色 社会主义 制度 的 优越性 , 必须 从 各个领域 [[推进]] 国家 治理 体系 和 治理 能力 现代化 .	To give free rein to the advantages of Chinese socialism, we must promote the modernization of our national governance system and capacity in all fields.</seg>	推进	n/a	n/a	promote	verb	n/a	n/a	对等
74	没有 解放思想 , 我们 党 就 不 可能 在实践中 不断 [[推进]] 理论 创新 和 实践 创新 , 有效 化解 前进 道路 上 的 各种 风险 挑战 , 把 改革开放 不断 推向 前进 , 始终 走 在 时代 前列 .	Without freeing our mind, our Party would not have been able to promote theoretical and practical innovation, remove risks and challenges effectively to advance reform and opening up steadily, and remain at the forefront of the times.</seg>	推进	不断	adverb	promote	verb	n/a	omission	down
75	20 多年 来 , 我们 围绕 建立 社会主义 市场 经济体制 这个 目标 , [[推进]] 经济体制 以及 其他 各 方面 体制改革 , 使 我国 成功 实现 了 从 高度集中 的 计划 经济体制 到 充满活力 的 社会主义 市场 经济体制 , 从 封闭 半封闭 到 全方位 开放 的 伟大 历史 转折 , 实现 了 人民 生活 从 温饱 到 小康 的 历史性 跨越 , </seg>	Over the past two decades or so we have advanced economic and other reforms centering on the goal of establishing a socialist market economy, and realized a great historic transition from a highly centralized planned economy to a robust socialist market economy, from seclusion and semi-seclusion to all-dimensional opening up, and from a life of subsistence to one of initial prosperity.</seg>	推进	n/a	n/a	advance	verb	n/a	n/a	对等
76	加强 督促检查 , 严格考核 奖惩 , 全面 [[推进]] 安全 生产 工作 .	We should strengthen supervision and inspection concerning workplace safety, strictly implement the assessment, reward and punishment system, and constantly promote workplace safety.</seg>	推进	全面	adverb	promote	verb	constantly	adverb	equal
77	面对 新 形势 新 任务 , 我们 必须 通过 全面 深化改革 , 着力 解决 我国 发展 面临 的 一系列 突出 矛盾 和 问题 , 不断 [[推进]] 中国 特色 社会主义 制度 自我完善 和 发展 .	Facing the new situation and new tasks, we must continue the reform comprehensively to strive for solutions to the major problems challenging China's development, and work tirelessly to promote the improvement and progress of socialism with Chinese characteristics.</seg>	推进	不断	adverb	promote	verb	work tirelessly	verb	up
78	主攻 方向 , 工作 机制 , [[推进]] 方式 和 时间表 , 路线图 , 形成 了 改革 理论 和 政策 的 一系列 新 的 重大突破 , </seg>	It also introduces the working mechanism, methods of implementation, and the timetable and road map for the reform plan, making a series of major breakthroughs in the theories and policies guiding the reform effort.</seg>	推进	n/a	n/a	n/a	omission	n/a	n/a	弱化
79	根本 解决 这些 问题 , 必须 [[推进]] 城乡 发展 一体化 .	To solve these problems, we must push forward the integrated development of urban and rural areas.</seg>	推进	n/a	n/a	push forward	verb	n/a	n/a	对等
80	主要 是 依法 维护 农民 土地 承包 经营权 , 保障 农民 集体经济 组织 成员 权利 , 保障 农户 宅基地 用 益物权 , 慎重 稳妥 [[推进]] 农民 住房 财产权 抵押 , 担保 , 转让 试点 .	We will protect farmers' contracted land-use right by law, safeguard the rights and interests of farmers as members of collective economic organizations, ensure rural households' usufruct of their homesteads, and select several pilot areas to steadily and prudently push forward the mortgage, guarantee and transfer of farmers' residential property rights.</seg>	推进	慎重稳妥	complex	push forward	verb	steadily and prudently	complex	equal
81	三是 [[推进]] 城乡 要素 平等 交换 和 公共资源 均衡 配置 .	Three, promoting equal exchanges of factors of production and balanced allocation of public resources between urban and rural areas.</seg>	推进	n/a	n/a	promote	verb	n/a	n/a	对等
82	统筹 城乡 义务教育 资源 均衡 配置 , 整合 城乡居民 基本 养老保险 制度 , 基本 医疗保险 制度 , [[推进]] 城乡 最低 生活 保障制度 统筹 发展 , </seg>	make a balanced allocation of compulsory education resources between urban and rural areas, integrate the basic old-age insurance and health-care insurance systems of urban and rural residents, and improve the balanced development of the minimum living allowance system in both urban and rural areas;</seg>	推进	n/a	n/a	improve	verb	n/a	n/a	对等
83	稳步 [[推进]] 城镇 基本 公共服务 常住人口 全 覆盖 , 把 进城 落户 农民 完全 纳入 城镇 住房 和 社会保障 体系 .	and steadily make basic urban public services available to all permanent residents in cities, and incorporate farmers who have settled down in urban areas into the urban housing and social security network.</seg>	推进	稳步	adverb	make	verb	steadily	adverb	down
84	第五 , 关于 [[推进]] 协商 民主 广泛 多层 制度化 发展 .	Fifth, promoting wide, multi-tiered and institutionalized consultative democracy.</seg>	推进	n/a	n/a	promote	verb	n/a	n/a	对等
85	只有 国家 安全 和 社会 稳定 , 改革 发展 才能 不断 [[推进]] .	Currently we are challenged by pressure from two sources: Internationally we must safeguard state sovereignty, national security and our development interests, and domestically we need to maintain political and social stability.</seg>	推进	不断	adverb	n/a	omission	n/a	omission	down
86	国家 安全 委员会 主要职责 是 制定 和 实施 国家 安全 战略 , [[推进]] 国家 安全 法治 建设 , 制定 国家 安全 工作 方针政策 , 研究 解决 国家 安全 工作 中 的 重大 问题 .	The main responsibilities of the National Security Commission are to formulate and implement national security strategy, promote national security legislation, design principles and policies for national security work, and discuss and resolve key issues concerning national security.</seg>	推进	n/a	n/a	promote	verb	n/a	n/a	对等
87	全会 决定 提出 , 中央 成立 全面 深化改革 领导小组 , 负责 改革 总体设计 , 统筹 协调 , 整体 [[推进]] , 督促 落实 .	The Decision stipulates that the Party Central Committee will set up the Leading Group for Continuing the Reform Comprehensively.</seg>	推进	整体	adverb	n/a	omission	n/a	omission	down
88	这是 为了 更好 发挥 党 总揽全局 , 协调 各方 的 领导 核心作用 , 保证 改革 顺利 [[推进]] 和 各项改革 任务 落实 .	This is to give better play to the Party's core function as leader having a picture of the whole situation and as chief coordinator of different aspects, so as to ensure the reform progresses smoothly and the assigned tasks are implemented as planned.</seg>	推进	顺利	adverb	progress	verb	smoothly	adverb	equal
89	领导小组 的 主要职责 是 : 统一 部署 全国性 重大 改革 , 统筹 [[推进]] 各 领域 改革 , 协调 各方 力量 形成 推进改革 合力 , 加强 督促检查 , 推动 全面落实 改革 目标 任务 .	The main responsibilities of this leading group are planning key national reforms, promoting coordinated reforms in various fields, coordinating various forces into a joint force for reform, strengthening supervision and oversight, and promoting full implementation of the reform's aim and tasks.</seg>	推进	统筹	adverb	promote	verb	coordinated	adjective	equal
90	如果 各 领域 改革 不 配套 , 各 方面 改革 措施 相互 牵扯 , 全面 深化改革 就 很 难 [[推进]] 下去 , 即使 勉强 推进 , 效果 也 会 大打折扣 .	If reforms in different areas do not support each other, and the measures taken in some sectors turn out to check the progress of other sectors, we will find it difficult to continue the reform comprehensively;we will get into a muddle with the reform if we disregard these factors.</seg	推进	很难	adverb	continue	verb	difficult	adjective	equal
91	如果 各 领域 改革 不 配套 , 各 方面 改革 措施 相互 牵扯 , 全面 深化改革 就 很 难 推进 下去 , 即使 勉强 [[推进]] , 效果 也 会 大打折扣 .	If reforms in different areas do not support each other, and the measures taken in some sectors turn out to check the progress of other sectors, we will find it difficult to continue the reform comprehensively;we will get into a muddle with the reform if we disregard these factors.</seg	推进	勉强	adverb	n/a	omission	n/a	omission	down
92	坚持 实事求是 , 就要 不断 [[推进]] 实践 基础 上 的 理论 创新 .	In seeking truth from facts, we should promote theoretical innovation based on practice.</seg>	推进	不断	adverb	promote	verb	n/a	omission	down
93	深入 [[推进]] 党风廉政 建设 和 反腐败 斗争 </seg>	Improve Party Conduct, Uphold Integrity and Combat Corruption</seg>	推进	深入	adverb	improve	verb	n/a	omission	down
94	要 以 深化改革 [[推进]] 党风廉政 建设 和 反腐败 斗争 , </seg>	We must improve Party conduct, uphold integrity and combat corruption through further reform.</seg>	推进	以……	prepositional phrase	improve	verb	through …	prepositional phrase	equal
95	要 深入 [[推进]] 社会治安 综合治理 ‘ 坚决 遏制 严重 刑事犯罪 高发 态势 , 保障 人民 生命财产 安全 .	We should strengthen the comprehensive maintenance of public order, and resolutely reverse the rising incidence of serious crimes to protect the people's lives and property.</seg>	推进	深入	adverb	strengthen	verb	n/a	omission	down
96	改革 再 难 也 要 向前 [[推进]] </seg>	Push Ahead with Reform Despite More Difficulties</seg>	推进	n/a	n/a	push ahead	verb	n/a	n/a	弱化
97	我们 的 总日标 就是 完善 和 发展 中国 特色 社会主义 制度 , [[推进]] 国家 治理 体系 和 治理 能力 现代化 .	Our general objective is to improve and develop the socialist system with Chinese characteristics, and modernize our national governance system and capacity.</seg>	推进	n/a	n/a	n/a	omission	n/a	n/a	弱化
98	胆子 要 大 , 就是 改革 再 难 也 要 向前 [[推进]] , 敢于 担当 , 敢于 啃 硬骨头 , 敢于 涉险 滩 .	To act boldly means to advance reform despite difficulties and be eager to take on challenges, chew tough bones, and wade through dangerous shoals.</seg>	推进	n/a	n/a	advance	verb	n/a	n/a	弱化
99	必须 统一 谋划 , 统一 部署 , 统一 [[推进]] , 统一 实施 .	We must, therefore, make coordinated plans for both, and implement them in a unified way.</seg>	推进	统一	adverb	n/a	omission	n/a	omission	down
100	建设 网络 强国 的 战略部署 要 与 " 两个 一百年 " 奋斗目标 同步 [[推进]] , </seg>	The strategy for building China into a cyberpower should be carried out at the same time as we work to accomplish the Two Centenary Goals.</seg>	推进	与……同步	prepositional phrase	carry out	verb	at……	prepositional phrase	equal
101	党 的 十八 届 三中全会 提出 的 全面 深化改革 的 总 目标 , 就是 完善 和 发展 中国 特色 社会主义 制度 , [[推进]] 国家 治理 体系 和 治理 能力 现代化 .	The Third Plenary Session of the 18th CPC Central Committee pointed out that the overall goal of continuing the reform to a deeper level is to develop the socialist system with Chinese characteristics, and modernize our national governance system and capacity.</seg>	推进	n/a	n/a	n/a	omission	n/a	n/a	弱化
102	[[推进]] 国家 治理 体系 和 治理 能力 现代化 , 要 大力 培育 和 弘扬 社会主义 核心 价值体系 和 核心 价值观 , 加快 构建 充分反映 中国 特色 , 民族 特性 , 时代特征 的 价值体系 .	To modernize our national governance system and capacity, we should foster and promote the core socialist values and the relevant system, and accelerate the building of a value system that fully reflects the characteristics of China, the Chinese nation and the times.</seg>	推进	n/a	n/a	n/a	omission	n/a	n/a	弱化
103	连 主席 有着 深厚 的 民族 情怀 , 长期 积极 [[推进]] 两岸关系 , 追求 民族 振兴 , </seg>	He has deep feelings for our motherland, and has long been an advocate of cross-Straits relations and has done a great deal for the rejuvenation of the Chinese nation.</seg>	推进	长期积极	complex	advocate	noun	long	adverb	down
104	第二 , 权利 和 义务 并重 , 以 尊重 各国 权益 为 基础 [[推进]] 国际 核 安全 进程 .	Second, we should place equal emphasis on rights and obligations, and push forward the international nuclear security process on the basis of respecting the rights and interests of all countries.</seg>	推进	以……	prepositional phrase	push forward	verb	on the basis of	prepositional phrase	equal
105	本着 务实精神 , 积极 稳妥 [[推进]] 国际 核 安全 进程 .	We should adopt a fair and pragmatic attitude, and advance the international nuclear security process in an active yet prudent manner.</seg>	推进	积极稳妥	complex	advance	verb	in an active yet prudent manner	prepositional phrase	equal
106	第四 , 治标 和 治本 并重 , 以 消除 根源 为 目标 全面 [[推进]] 核 安全 努力 .	Fourth, we should place equal emphasis on treating symptoms and addressing causes, and advance the nuclear security endeavor in all respects with the goal of removing the associated risks at the root.</seg>	推进	以……全面	complex	advance	verb	in all respects with the goal of	prepositional phrase	equal
107	我们 制定 和 实施 了 核 安全 中长期 规划 , 完善 国家 核 安全 , 正在 制定 国家 核 安全 条例 , 扎实 [[推进]] 核 安全 工作 机制化 , 法制化 .	We have adopted and implemented a medium-and long-term program on nuclear security and improved the relevant legal framework, and we are in the process of drafting national regulations with a view to putting our nuclear security endeavors on an institutional and legal footing.</seg>	推进	扎实	adverb	omission	omission	put endeavors on	verb	equal
108	要 全面 [[推进]] 依法治国 , 更好 维护 人民 群众 合法权益 .	We should comprehensively promote law-based governance, and better safeguard the people's lawful rights and interests.</seg>	推进	全面	adverb	promote	verb	comprehensively	adverb	equal
109	我们 应该 通盘考虑 亚洲 安全 问题 的 历史 经纬 和 现实状况 , 多管齐下 , 综合 施策 , 协调 [[推进]] 地区 安全 治理 .	We should take full account of the historical background and reality of Asia's security issues, adopt a multi-pronged and holistic approach, and enhance regional security governance in a coordinated way.</seg>	推进	协调	adverb	enhance	verb	in a coordinated way	prepositional phrase	equal
110	这些 问题 不 解决 好 , 完善 的 社会主义 市场 经济体制 是 难以 形成 的 , 转变 发展 方式 , 调整 经济 结构 也 是 难以 [[推进]] 的 .	If these problems are not solved properly it will be difficult to establish a well-developed socialist market economy, further transform the development model and adjust the economic structure.</seg>	推进	难以	adverb	n/a	omission	difficult	adjective	equal
111	我们 要 坚持 社会主义 市场经济 改革 方向 , 从 广度 和 深度 上 [[推进]] 市场化 改革 , </seg>	We should remain committed to the reform to establish and improve the socialist market economy and bring the reform to a deeper and wider level.</seg>	推进	n/a	n/a	bring to	verb	n/a	n/a
112	中国 愿意 把 自身 发展 同 阿拉伯 国家 发展 对接 起来 , 为 阿拉伯 国家 扩大 就业 , [[推进]] 工业化 , 推动 经济 发展 提供 支持 .	China is happy to connect its own development with the development of the Arab states, and to support them in promoting employment, industrialization and economic growth.</seg>	推进	n/a	n/a	n/a	omission	n/a	n/a
113	聚沙成塔 , 积水成渊 , 持之以恒 加以 [[推进]] .	As the saying goes, A tower can be built one stone at a time;a pool can be formed from single drops of water." So we must persist in doing so.</seg>	推进	n/a	n/a	do	verb	n/a	n/a
114	立足 国内 多元 供应 保 安全 , 大力 [[推进]] 煤炭 清洁 高效 利用 , 着力 发展 非煤 能源 , 形成 煤 , 油 , 气 , 核 , 新能源 , 可 再生能源 多轮 驱动 的 能源供应 体系 , </seg>	To ensure energy security we must set up a supply system reliant on diversified energy sources, promote the clean and efficient use of coal, and develop non-coal energy sources, thereby creating an energy supply system driven by coal, petroleum, natural gas, nuclear energy, new energy and renewable energy.</seg>	推进	大力	adverb	promote	verb	n/a	omission	down
115	务实 [[推进]] " 一带 一路 " 能源 合作 , 加大 中亚 , 中东 , 美洲 , 非洲 等 油气 的 合作 力度 .	In addition, China will encourage energy cooperation through the "One Belt and One Road," and expand oil and gas cooperation with countries in Central Asia, the Middle East, the Americas and Africa.</seg>	推进	务实	adverb	encourage	verb	n/a	omission	down
116	积极 [[推进]] 能源 体制改革 , 抓紧 制定 电力 体制改革 和 石油 天然气 体制改革 总体方案 , 启动 能源 领域 法律法规 立改 废 工作 .	We will improve our emergency response, enhance capacity building, improve systems providing energy statistics, and launch initiatives to create, revise and abrogate laws and regulations in the energy sector.</seg	推进	积极	adverb	improve	verb	n/a	omission	down
117	我们 要 审时度势 , 全盘考虑 , 抓紧 谋划 , 扎实 [[推进]] .	We should size up the situation, take the overall picture into account, and make plans as soon as possible and implement them solidly.</seg>	推进	扎实	adverb	implement	verb	solidly	adverb	equal
118	要 准确 把握 重点 领域 科技 发展 的 战略 机遇 , 选准 关系 全局 和 长远 发展 的 战略 必争 领域 和 优先 方向 , 通过 高效 合理配置 , 深入 [[推进]] 协同 创新 和 开放 创新 , </seg>	We should seize strategic opportunities in key scientific and technological realms, select strategically important segments and priority areas relevant to overall and long-term development, and promote collaborated innovation and open innovation through effective and rational resource allocation.</seg>	推进	深入	adverb	promote	verb	n/a	omission	down
119	要 着力 以 科技 创新 为 核心 , 全方位 [[推进]] 产品 创新 , 品牌 创新 , 产业 组织 创新 , 商业模式 创新 , </seg>	While centering on scientific and technological innovation, we should also accelerate innovation in product, brand, industrial structure and business model.</seg>	推进	全方位	adverb	accelerate	verb	n/a	omission	down
120	面对 国际 国内 政治 风波 , 他 冷静 观察 , 从容应对 , 坚信 马克思主义 , 坚守 共产主义 理想 , 坚持 在 社会主义 道路 上 [[推进]] 我国 现代化 事业 .	He observed domestic and international political turbulence with calm and composure, and drove China's modernization along the socialist path with a firm faith in Marxism and his communist ideals.</seg>	推进	n/a	n/a	drive	verb	n/a	n/a
121	把 开拓创新 作为 一种 常态 , 不断 用 发展 着 的 马克思主义 指导 新 的 实践 , 又 从 实践 中 作出 新 的 理论 概括 , 敢 破敢立 , 敢 闯 敢试 , 义无反顾 把 改革开放 不断 向前 [[推进]] .	In this way, we can integrate innovative experimentation into our regular activities, apply dynamic Marxism to our practice - which gives rise to new findings and theories to enrich Marxism - and advance reform and opening up with indomitable courage and the determination to eliminate the outdated and blaze new trails.</seg>	推进	不断	adverb	advance	verb	n/a	omission	down
122	把 党和人民 事业 放到 历史长河 和 全球 视野 中来 谋划 , 以小见大 , 见微知著 , 在 解决 突出 问题 中 实现 战略 突破 , 在 把握 战略 全局 中 [[推进]] 各项 工作 .	He had a broad vision of history and the world in planning the cause of the Party and the people, and his quick perception and foresight helped him solve key strategic issues and advance all aspects of his work with a broad strategic picture in mind.</seg>	推进	n/a	n/a	advance	verb	n/a	n/a
123	实施 行动 要 抓 到位 , 掌握 节奏 和 步骤 , 搞好 统筹 协调 , 使 相关 改革 协同 配套 , 整体 [[推进]] .	We should define effective measures, and coordinate and set the pace of implementation, so as to advance reform.</seg>	推进	整体	adverb	advance	verb	n/a	omission	down
124	[[推进]] 协商 民主 广泛 多层 制度化 发展 </seg>	Broad, Multilevel, and Institutionalized Consultative Democracy</seg>	推进	n/a	n/a	n/a	omission	n/a	n/a
125	中共 十八 大 提出 , 在 发展 我国 社会主义 民主 政治 的 进程 中 , 要 完善 协商 民主 制度 和 工作 机制 , [[推进]] 协商 民主 广泛 多层 制度化 发展 .	It was stated at the 18th National Congress of the CPC that as China's socialist democracy progresses, we need to improve the institutions and mechanisms for consultative democracy and promote its broad-based, multilevel, and institutionalized development.</seg>	推进	n/a	n/a	promote	verb	n/a	n/a
126	要 [[推进]] 权力 运行 公开化 , 规范化 , 完善 党务 公开 , 政务 公开 , 司法 公开 和 各 领域 办事 公开 制度 , </seg>	We must make the exercise of power more open and standardized, and increase transparency in the operations of the Party, the government, and the judiciary, as well as in the administration of other areas.</seg>	推进	n/a	n/a	make	verb	n/a	n/a
127	在 前进 道路 上 , 我们 要 坚定不移 走 中国 特色 社会主义 政治 发展 道路 , 继续 [[推进]] 社会主义 民主 政治 建设 , 发展 社会主义 政治文明 .	On our way forward, we should keep to the socialist path of making democratic political progress with Chinese features.</seg>	推进	n/a	n/a	make progress	verb	n/a	n/a
128	以 什么样 的 思路 来 谋划 和 [[推进]] 中国 社会主义 民主 政治 建设 , 在 国家 政治 生活 中 具有 管 根本 , 管 全局 , 管 长远 的 作用 .	The way we plan and accelerate China's socialist democracy plays a decisive, comprehensive, and far-reaching role in our national political life.</seg>	推进	以……	prepositional phrase	accelerate	verb	the way	noun	equal
129	而是 要 把 坚定 制度 自信 和 不断 改革 创新 统一 起来 , 在 坚持 根本 政治 制度 , 基本 政治 制度 的 基础 上 , 不断 [[推进]] 制度 体系 完善 和 发展 .	Instead, we should fuse growing confidence in the system with continuous reform and innovation, and be unstinting in our efforts to improve and develop the institutional system, while maintaining the fundamental political system.</seg>	推进	不断	adverb	develop	verb	be unstinting in our efforts	adjective	up
130	在 全面 深化改革 进程 中 , 我们 要 积极 稳妥 [[推进]] 政治 体制改革 , 以 保证 人民 当家作主 为 根本 , 以 增强 党和国家 活力 , 调动 人民 积极性 为 目标 , 不断 建设 社会主义 政治文明 .	While promoting reform in all respects, we should actively and steadily advance political reform, take the people's position as masters of the country as a fundamental principle, enhance the vitality of the Party and the country, and keep the people fully motivated.</seg>	推进	积极稳妥	complex	advance	verb	actively and steadily	complex	equal
131	发展 社会主义 民主 政治 , 是 [[推进]] 国家 治理 体系 和 治理 能力 现代化 的 题 中 应有 之义 .	Socialist political progress means modernizing the state governance system and capacity.</seg>	推进	n/a	n/a	n/a	omission	n/a	n/a
132	党 的 十八 届 三中全会 提出 的 全面 深化改革 总 目标 , 是 两句话 组成 的 一个 整体 , 即 完善 和 发展 中国 特色 社会主义 制度 , [[推进]] 国家 治理 体系 和 治理 能力 现代化 .	The general goal of continuing reform, set at the Third Plenary Session of the 18th CPC Central Committee, concluded with two phrases: "improving and developing the socialist system with Chinese characteristics", and "modernizing our national governance system and capacity".</seg>	推进	n/a	n/a	n/a	omission	n/a	n/a
133	总之 , 我们 要 不断 [[推进]] 社会主义 民主 政治 制度化 , 规范化 , 程序化 , 更好 发挥 中国 特色 社会主义 政治 制度 的 优越性 , 为 党和国家 兴旺发达 , 长治久安 提供 更加 完善 的 制度 保障 .	In short, we should double our efforts in institutionalizing and standardizing socialist democracy to give free rein to the strengths of the socialist political system with Chinese characteristics, so that our Party and nation can thrive and enjoy long-lasting stability.</seg	推进	不断	adverb	omission	omission	double our efforts	verb	up
134	而且 党 一直 带领 人民 在实践中 [[推进]] 依法治国 .	In addition, the Party leads the people in advancing the rule of law in practice.</seg>	推进	n/a	n/a	advance	verb	n/a	n/a
135	只有 在 党的领导 下 依法治国 , 厉行 法治 , 人民 当家作主 才能 充分 实现 , 国家 和 社会 生活 法治化 才能 有序 [[推进]] .	Only when the rule of law is enforced strictly under the leadership of the CPC will the people fully realize their role as masters of the country, and only then will the introduction of the rule of law into national and social affairs take place smoothly.</seg>	推进	有序	adverb	take place	verb	smoothly	adverb	equal
136	[[推进]] 依法 执政 制度化 , 规范化 , 程序化 .	and advance law-based governance on the basis of clearly defined systems, standards, and procedures.</seg>	推进	n/a	n/a	advance	verb	n/a	n/a
137	第三 , 准确 把握 全面 推进 依法治国 重点 任务 , 着力 [[推进]] 科学 立法 , 严格执法 , 公正司法 , 全民 守法 .	Third, as our priorities we must ensure that law-making is conducted through well-conceived procedures, that the law is enforced strictly, that justice is administered impartially, and that the law is observed by all.</seg>	推进	着力	adverb	ensure	verb	n/a	omission	down
138	全面 推进 依法治国 , 必须 从 目前 法治 工作 基本 格局 出发 , 突出重点 任务 , 扎实 有序 [[推进]] .	It is essential that we build on our existing efforts, highlight priority tasks, and advance our initiatives in a steady and orderly fashion.</seg>	推进	扎实有序	complex	advance	verb	in a steady and orderly fashion	prepositional phrase	equal
139	[[推进]] 科学 立法 , 关键 是 完善 立法 体制 , 深入 推进 科学 立法 , 民主 立法 , 抓住 提高 立法 质量 这个 关键 .	To ensure that law-making is conducted through well-conceived procedures, we must improve the legislative system, and work hard to ensure well-considered and democratic law-making, with our focus on improving the quality of legislation.</seg>	推进	n/a	n/a	ensure	verb	n/a	n/a
140	推进 科学 立法 , 关键 是 完善 立法 体制 , 深入 [[推进]] 科学 立法 , 民主 立法 , 抓住 提高 立法 质量 这个 关键 .	To ensure that law-making is conducted through well-conceived procedures, we must improve the legislative system, and work hard to ensure well-considered and democratic law-making, with our focus on improving the quality of legislation.</seg>	推进	深入	adverb	ensure	verb	work hard to	verb	up
141	[[推进]] 严格执法 , 重点 是 解决 执法 不 规范 , 不 严格 , 不 透明 , 不 文明 以及 不 作为 , 乱 作为 等 突出 问题 .	To ensure that the law is enforced strictly, we need to focus our efforts on resolving serious problems, such as failure to enforce the law in a standardized, transparent, and civil manner, as well as nonfeasance and malfeasance in law enforcement.</seg>	推进	n/a	n/a	ensure	verb	n/a	n/a
142	[[推进]] 机构 , 职能 , 权限 , 程序 , 责任 法定化 , </seg>	codify governmental institutions, functions, powers, procedures, and responsibilities into law;</seg>	推进	n/a	n/a	n/a	omission	n/a	n/a
143	[[推进]] 各级 政府 事权 规范化 , 法律化 .	and promote the procedure-and law-based exercise of power by governments at all levels.</seg>	推进	n/a	n/a	promote	verb	n/a	n/a
144	要 全面 [[推进]] 政务 公开 , </seg>	We need to comprehensively promote transparent government;</seg>	推进	全面	adverb	promote	verb	comprehensively	adverb	equal
145	第五 , 坚定不移 [[推进]] 法治 领域 改革 , 坚决 破除 束缚 全面 推进 依法治国 的 体制 机制 障碍 .	Fifth, we must resolutely advance reform in the domain of law- based governance, tearing down institutional obstacles.</seg>	推进	坚定不移	idiomatic phrase	advance	verb	resolutely	adverb	equal
146	需要 推进 的 改革 , 将来 可以 先 修改 法律 规定 再 [[推进]] .	Therefore, where reform is required in the future, we can make necessary amendments to our existing laws before advancing the reform.</seg>	推进	n/a	n/a	advance	verb	n/a	n/a
147	我们 已经 在 启动 亚太 自由贸易区 进程 , [[推进]] 互联互通 , 谋求 创新 发展 等 方面 达成 重要 共识 , 要 将 共识 转化 为 行动 , </seg>	Having reached consensus on launching the process of the Free Trade Area of the Asia-Pacific (FTAAP), promoting connectivity, and pursuing innovative growth, we should now translate that consensus into action.</seg>	推进	n/a	n/a	promote	verb	n/a	n/a
148	规划 今后 5 年 , 10 年 甚至 25 年 的 发展 蓝图 , 一步步 扎实 向前 [[推进]] .	We should draw up the development blueprint for the next 5, l0 or even 25 years and implement it step by step.</seg>	推进	一步步扎实	complex	implement	verb	step by step	idiomatic phrase	equal
149	深化 经济 技术 合作 的 发展 平台 , [[推进]] 互联互通 的 联接 平台 .	a development platform to intensify economic and technical cooperation, and a communication platform for boosting connectivity.</seg>	推进	n/a	n/a	boost	verb	n/a	n/a
150	十四 , [[推进]] 中国 特色 大国 外交 </seg>	China's Diplomacy as a Major Country</seg>	推进	n/a	n/a	n/a	omission	n/a	n/a
151	要 切实 [[推进]] 多边 外交 , 推动 国际 体系 和 全球 治理 改革 , 增加 我国 和 广大 发展中国家 的 代表性 和 话语权 .	We should actively engage in multilateral diplomacy and promote reform of the international system and global governance, so that developing countries, China included, will have greater representation and bigger say.</seg>	推进	切实	adverb	engage in	verb	actively	adverb	equal
152	要 切实加强 务实 合作 , 积极 [[推进]] " 一带 一路 " 建设 , 努力 寻求 同 各方 利益 的 汇合点 , 通过 务实 合作 促进 合作 共赢 .	We should step up results-oriented cooperation, actively implement the Belt and Road Initiative, work hard to expand the converging interests of various parties, and promote win-win cooperation through results-oriented cooperation.</seg>	推进	积极	adverb	implement	verb	actively	adverb	equal
153	全面 [[推进]] 新形势下 的 对外 工作 , 必须 加强 党 的 集中统一 领导 , 改革 完善 对外 工作 体制 机制 , </seg>	To fully advance China's diplomacy in the new era, we must enhance the centralized and unified leadership of the Party, reform and improve foreign-affairs-related institutions and mechanisms, </seg>	推进	全面	adverb	advance	verb	fully	adverb	equal
154	更加 自觉 地 坚持 以 提高 经济 发展 质量 和 效益 为 中心 , 大力 [[推进]] 经济 结构 战略性 调整 .	We must improve the quality and the benefits of growth, and accelerate strategic economic restructuring.</seg>	推进	大力	adverb	accelerate	verb	n/a	omission	down
155	站 在 新 的 历史 起点 上 , 实现 " 两个 一百年 " 奋斗目标 , 实现 中华民族 伟大 复兴 的 中国 梦 , 必须 适应 经济 全球化 新 趋势 , 准确 判断 国际形势 新 变化 , 深刻 把握 国内 改革 发展 新 要求 , 以 更加 积极 有 为 的 行动 , [[推进]] 更 高水平 的 对外开放 , 加快 实施 自由贸易区 战略 , 加快 构建 开放型 经济 新 体制 , </seg>	Standing at a new starting point in history, to achieve the Two Centenary Goals and the Chinese Dream of national rejuvenation, we must adapt ourselves to the new trends of economic globalization, correctly evaluate the changing international situation, thoroughly understand the new demands in domestic reform and development, take more effective action to drive opening up to a higher level, and q…	推进	以……	prepositional phrase	drive to	verb	take more effective action to	verb	equal
156	协调 [[推进]] " 四个 全面 " 战略 布局 </seg>	Promote the Four-Pronged Strategy</seg>	推进	协调	adverb	promote	verb	n/a	omission	down
157	主动 把握 和 积极 适应 经济 发展 新 常态 , 协调 [[推进]] 全面 建成 小康社会 , 全面 深化改革 , 全面 依法治国 , 全面 从严 治觉 , </seg>	We should familiarize ourselves with and adapt to the new normal of economic development, making comprehensive moves to complete a moderately prosperous society in all respects, to further reform, to advance the rule of law, and to strengthen Party discipline.</seg>	推进	协调	adverb	omission	omission	make comprehensive moves	verb	up
158	党 的 十八 大 以来 , 我们 提出 要 协调 [[推进]] 全面 建成 小康社会 , 全面 深化改革 , 全面 依法治国 , 全面 从严治党 , </seg>	Since the 18th CPC National Congress in 2012, we have committed ourselves to comprehensive moves to complete a moderately prosperous society in all respects, further reform, advance the rule of law, and strengthen Party discipline.</seg>	推进	协调	adverb	omission	omission	commit onself to comprehensive moves to	verb	equal
159	七 当前 , 中国 正在 协调 [[推进]] 全面 建成 小康社会 , 全面 深化改革 , 全面 依法治国 , 全面 从严治党 , </seg>	VII. Currently, China is making comprehensive moves to complete a moderately prosperous society in all respects, further reform, advance the rule of law, and strengthen Party discipline.</seg>	推进	协调	adverb	omission	omission	make comprehensive moves	verb	up
160	我们 将 坚定不移 深化改革 , [[推进]] 国家 治理 体系 和 治理 能力 现代化 , 推动 经济社会 持续 健康 发展 .	We will further reform, modernize our national governance system and capacity and promote sustainable and sound social and economic development.</seg>	推进	n/a	n/a	further	verb	n/a	n/a
161	我们 将 全面 [[推进]] 中国共产党 自身 建设 , 提高 党 的 自我完善 , 自我 革新 , 自我 提高 能力 , 保持 对 腐败 零 容忍 的 高压 态势 , 完善 体制 机制 建设 , 不断 增强 执政 能力 .	We will improve the conduct of the CPC, enhance its capacity to improve and reform itself, maintain a tough stance against corruption and show zero tolerance, and improve systems and governance capacity.</seg>	推进	全面	adverb	improve	verb	n/a	omission	down
162	为了 实现 我们 的 奋斗目标 , 必须 全面 深化改革 , [[推进]] 国家 治理 体系 和 治理 能力 现代化 , </seg>	To reach our goal, we must further reform, and modernize the national governance system and capacity.</seg>	推进	n/a	n/a	n/a	omission	n/a	n/a
163	现在 改革 正在 稳步 向前 [[推进]] .	Now we are pushing reform steadily forward.</seg>	推进	稳步	adverb	push forward	verb	steadily	adverb	equal
164	同时 , 我们 正在 全面 [[推进]] 依法治国 , 让 它 同 全面 深化改革 一起 构成 全面 建成 小康社会 的 两个 翅膀 , 两个 轮子 .	At the same time, we are advancing the rule of law, together with furthering reform;these form the "wings" of moderate prosperity.</seg>	推进	全面	adverb	advance	verb	n/a	omission	down
165	六是 [[推进]] 体制 机制 改革 , 发挥 市场 在 资源配置 中 的 决定性 作用 和 更好 发挥 政府 作用 , 激发 市场 活力 .	6.Pushing for structural and institutional reforms, letting the market play a decisive role in allocating resources, and ensuring that the government fulfills its functions in a better way so as to stimulate market vitality;</seg>	推进	n/a	n/a	push	verb	n/a	n/a
166	15 年来 , 在 中央政府 和 内地 大力支持 下 , 在 特别 行政区 行政长官 和 政府 带领 下 , 澳门 社会 各界人士 齐心协力 , 团结奋斗 , 积极 [[推进]] " 一国两制 " 实践 , 取得 了 丰硕成果 .	Over the past 15 years, with the strong support of the central government and the mainland, and under the leadership of the chief executive and government of the Macao Special Administrative Region (MSAR), people from various sectors in Macao have united as one, made vigorous efforts to implement the principle of "one country, two systems" and achieved fruitful results.</seg>	推进	积极	adverb	implement	verb	make vigorous efforst to	verb	equal
167	继续 [[推进]] " 一国两制 " 事业 , 必须 牢牢 把握 " 一国两制 " 的 根本宗旨 , 共同 维护 国家主权 , 安全 , 发展 利益 , 保持 香港 , 澳门 长期 繁荣 稳定 ; </seg>	To continue to advance this policy, we must remain committed to the fundamental purpose of "one country, two systems", jointly safeguard national sovereignty, security and development interests, and maintain the long-term prosperity and stability of Hong Kong and Macao.</seg>	推进	n/a	n/a	advance	verb	n/a	n/a
168	党 的 十八 届 四中全会 提出 要 全面 [[推进]] 依法治国 , 建设 社会主义 法治 国家 .	At the Fourth Plenary Session of the 18th CPC Central Committee, it was proposed that e will press forward with the rule of law and build a law-based socialist country </seg>	推进	全面	adverb	press forward	verb	n/a	omission	down
169	统筹 [[推进]] 科学 立法 , 严格执法 , 公正司法 , 全民 守法 .	Comprehensive efforts must be made to ensure that a well-conceived approach is taken to legislation, that law is strictly enforced, that justice is impartially administered, and that the law is observed by everyone.</seg>	推进	统筹	adverb	ensure	verb	n/a	omission	down
170	把 以 人民 为 中心 的 发展 思想 体现 在 经济社会 发展 各个环节 , 做到 老百姓 关心 什么 , 期盼 什么 , 改革 就要 抓住 什么 , [[推进]] 什么 , 通过 改革 给 人民 群众 带来 更 多 获得 感 .	We should reflect the people-oriented development idea at every link of economic and social development, grasp and promote in reform whatever the people care about and expect, and give the people a stronger sense of gain by implementing reform.</seg>	推进	n/a	n/a	promote	verb	n/a	n/a
171	司法 体制改革 事关全局 , 要 加强 顶层 设计 , 自上而下 有序 [[推进]] .	Reform of the judiciary concerns the overall situation, and we must strengthen top-level design and drive top-down reform in an orderly fashion.</seg>	推进	自上而下有序	complex	drive	verb	top-down in an orderly fashion	complex	equal
172	随着 供给 侧 结构性 改革 不断 [[推进]] , 会 有 一些 职工 下岗 , 要 更加 关注 就业 问题 , 创造 更 多 就业 岗位 , 落实 和 完善 援助 措施 , 通过 鼓励 企业 吸纳 , 公益性 岗位 安置 , </seg>	As supply-side structural reform continues, some workers will be laid off, so we must focus on employment, create more jobs, implement and improve assistance measures, and help people find jobs.</seg>	推进	不断	adverb	continue	verb	n/a	omission	down
173	要 [[推进]] 教育 精准 脱贫 , </seg>	We should also take targeted measures to reduce poverty through education.</seg>	推进	n/a	n/a	take targeted measures	verb	n/a	n/a
174	中方 高度重视 中欧 关系 发展 , 愿同 欧盟 领导人 一道 , 以 中国 欧盟 建交 40 周年 为 契机 , 积极 [[推进]] 中欧 四大 伙伴关系 建设 , 推动 互利 共 赢 的 中欧 全面 战略伙伴 关系 取得 更大 发展 .	China attaches great importance to bilateral relations, and on the occasion of its 40th anniversary we would like to promote the partnership in these four respects to achieve a comprehensive strategic partnership for mutual benefit with EU leaders.</seg	推进	积极	adverb	promote	verb	n/a	omission	down
175	要 实现 这一 目标 , 就 应该 秉承 开放 精神 , [[推进]] 互帮互助 , 互惠互利 .	To achieve such development requires openness, mutual assistance, and mutually beneficial cooperation.</seg>	推进	n/a	n/a	omission	omission	n/a	n/a
176	世界 各国 应该 共同 维护 以 联合国 宪章 宗旨 和 原则 为 核心 的 国际 秩序 和 国际 体系 , 积极 构建 以 合作 共 赢 为 核心 的 新型 国际 关系 , 共同 [[推进]] 世界 和平 与 发展 的 崇高 事业 .	All countries should jointly uphold the international order and system underpinned by the purposes and principles of the UN Charter, build a new model of international relations based on mutually beneficial cooperation, and advance the noble cause of global peace and development.</seg>	推进	共同	adverb	advance	verb	n/a	omission	down
177	不断 [[推进]] 理论 创新 , 制度 创新 , 科技 创新 , 文化 创新 等 各 方面 创新 , 让 创新 贯穿 党和国家 一切 工作 , 让 创新 在 全 社会 蔚然成风 .	We should promote innovation in theory, systems, science and technology, and culture, and make innovation the dominant theme in the work of the Party and government, and an everyday activity in society.</seg>	推进	不断	adverb	promote	verb	n/a	omission	down
178	[[推进]] 美丽 中国 建设 , 为 全球 生态 安全 作出 新 贡献 .	We must build a beautiful China and contribute our part to global ecological security.</seg>	推进	n/a	n/a	build	verb	n/a	n/a
179	是 今后 一个 时期 要 重点 拓展 的 发展 新 空间 , 要 有力 有序 [[推进]] .	These initiatives represent new space for development and we must expand these in the near future.</seg>	推进	有力有序	complex	expand	verb	n/a	omission	down
180	当然 , 要 做好 空间规划 顶层 设计 , 有序 [[推进]] , 避免 盲目性 .	Of course, we must produce an optimal strategy for regional planning, press ahead with this and avoid any short-sighted measures.</seg>	推进	有序	adverb	press ahead	verb	n/a	omission	down
181	瞄准 世界 科技前沿 , 形成 一批 重大 创新 成果 , [[推进]] 科技成果 产业化 , 使 创新 成果 变成 实实在在 的 经济 活动 , 形成 新 的 产品 群 , 产业群 .	Aiming to be at the forefront of international scientific and technological research, we must produce numerous significant innovations, promote the industrial application of scientific and technological advances, and ensure that innovations are commercialized in real economic activity in order to form new products and industries.</seg>	推进	n/a	n/a	promote	verb	n/a	n/a
182	要 在 坚持 以 经济 建设 为 中心 的 同时 , 全面 [[推进]] 经济 建设 , 政治 建设 , 文化 建设 , 社会 建设 , 生态 文明 建设 , 促进 现代化 建设 各个环节 , </seg>	While making economic development our central task, we must strive for economic, political, cultural, social and ecological progress, and coordinate all aspects of our drive for modernization.</seg>	推进	全面	adverb	strive for	verb	n/a	omission	down
183	要 加强 对 各种 风险 源 的 调查 研判 , 提高 动态 监测 , 实时 预警 能力 , [[推进]] 风险 防控 工作 科学化 , 精细化 , </seg>	We must redouble our efforts to explore and identify the sources of risks, improve our capacity in dynamic monitoring and real time alarms, and advance risk prevention and control in an effective and meticulous manner.</seg>	推进	n/a	n/a	advance	verb	n/a	n/a
184	[[推进]] 生态 文明 建设 , 改革 我国 环保 管理体制 </seg>	Promote Ecological Progress and Reform Environmental Management</seg>	推进	n/a	n/a	promote	verb	n/a	n/a
185	协议 应该 遵循 公约 原则 和 规定 , [[推进]] 公约 全面 有效 实施 .	The agreement should follow the principles and rules set out in the UNFCCC and contribute to its full and effective implementation.</seg>	推进	n/a	n/a	contribute to	verb	n/a	n/a
186	鉴往知来 , 中国 正在 大力 [[推进]] 生态 文明 建设 , 推动 绿色 循环 低碳 发展 .	Having learned the lesson, China is making vigorous ecological endeavors to promote green, circular and low-carbon growth.</seg>	推进	大力	adverb	promote	verb	make vigorous ecological endeavors	verb	up
187	坚持 减缓 和 适应 气候变化 并重 , 通过 法律 , 行政 , 技术 , 市场 等 多种手段 , 全力 [[推进]] 各项 工作 .	We attach equal importance to mitigation of and adaptation to climate change, and try to make progress on all fronts by applying legal and administrative means, technology, and market forces.</seg>	推进	全力	adverb	make progress	verb	on all fronts	prepositional phrase	equal
188	继续 [[推进]] 清洁 能源 , 防灾 减灾 , 生态 保护 , 气候 适应 型 农业 , 低碳 智慧型 城市 建设 等 领域 的 国际 合作 , </seg>	China will continue to promote international cooperation in such areas as clean energy, disaster prevention and reduction, ecological protection, climate-smart agriculture, and low-carbon and smart cities.</seg>	推进	n/a	n/a	n/a	omission	n/a	n/a
189	坚持 和 发展 中国 特色 社会主义 , 协调 [[推进]] " 四个 全面 " 战略 布局 , </seg>	We must uphold and develop socialism with Chinese characteristics, advance the Four- pronged Strategy, </seg>	推进	协调	adverb	advance	verb	n/a	omission	down
190	[[推进]] 军队 组织 形态 现代化 , 进一步 解放 和 发展 战斗力 , 进一步 解放 和 增强 军队 活力 , </seg>	modernize the organization of the armed forces, and further unleash the combat capacity and vigor of the armed forces.</seg>	推进	n/a	n/a	omission	omission	n/a	n/a	军队
191	要 着眼于 贯彻 新形势下 政治 建军 的 要求 , [[推进]] 领导 掌握 部队 和 高效 指挥 部队 有机 统一 , </seg>	To meet the political requirements of building the military in the current era, we will integrate the leadership of the armed forces with efficient command.</seg>	推进	n/a	n/a	omission	omission	n/a	n/a
192	[[推进]] 以 效能 为 核心 的 军事 管理 革命 , 树立 现代 管理 理念 , 完善 管理体系 , 优化 管理 流程 , 不断 提高 军队 专业化 , 精细化 , 科学化 管理水平 .	An efficiency-centered revolution of the military's management will be rolled out to establish modem ideas, improve the system, and optimized the process, so that the army is managed more professionally meticulously and scientifically.</seg>	推进	n/a	n/a	roll out	verb	n/a	n/a	军队
193	[[推进]] 军官 , 士兵 , 文职人员 等 制度 改革 , 深化 军人 医疗 , 保险 , 住房 保障 , 工资福利 等 制度 改革 , </seg>	We will further reform management systems for officers, soldiers, and non-combat personnel, as well as systems of medical care, insurance, housing, and payments for servicemen.</seg>	推进	n/a	n/a	further	verb	n/a	n/a
194	要 着眼于 贯彻 军民 融合 发展 战略 , [[推进]] 跨军 地 重大 改革 任务 , 推动 经济 建设 和 国防建设 融合 发展 .	We should focus on civil-military integration, advance major reform tasks covering both military and civilian services, and promote integrated development of the economy and national defense.</seg>	推进	n/a	n/a	advance	verb	n/a	n/a
195	新 中国 成立 后 , 我们 党 就 大力 [[推进]] 工业化 , </seg>	After the founding of the PRC in 1949, the CPC promoted industrialization.</seg>	推进	大力	adverb	promote	verb	n/a	omission	down
196	要 在 经济 发展 基础 上 持续 改善 民生 , 特别 是 要 提高 教育 , 医疗 等 基本 公共服务 数量 和 质量 , [[推进]] 教育 公平 .	On the basis of economic development, we should increase the quantity and quality of basic public services such as education and health care, and promote equal access to education.</seg>	推进	n/a	n/a	promote	verb	n/a	n/a
197	各国 应该 [[推进]] 互联网 领域 开放 合作 , 丰富 开放 内涵 , 提高 开放 水平 , </seg>	All countries should advance opening up and cooperation in cyberspace and further substantiate and enhance their opening-up efforts.</seg>	推进	n/a	n/a	advance	verb	n/a	n/a
198	中国 正在 实施 " 互联网 + " 行动计划 , [[推进]] " 数字 中国 " 建设 , 发展 分享 经济 , 支持 基于 互联网 的 各类 创新 , 提高 发展 质量 和 效益 .	China is now implementing the Internet Plus action plan, advancing the building of Digital China, developing the sharing economy, and supporting internet-based innovation in all forms, with a view to improving the quality and efficiency of development.</seg>	推进	n/a	n/a	advance	verb	n/a	n/a
199	为 [[推进]] 中非 全面 战略 合作伙伴 关系 建设 , 中方 愿 在 未来 3 年同 非方 重点 实施 " 十大 合作 计划 " </seg>	To build a China-Africa comprehensive strategic and cooperative partnership, China will implement ten cooperation programs with Africa in the next three years.</seg>	推进	n/a	n/a	build	verb	n/a	n/a
200	中方 将 积极 [[推进]] 中非 产业 对接 和 产能 合作 , 鼓励 支持 中国 企业 赴 非洲 投资 兴业 , </seg>	China will actively promote partnering in the fields of industrial complementarity and industrial capacity between China and Africa, and encourage more Chinese enterprises to make investment in Africa.</seg>	推进	积极	adverb	promote	verb	actively	adverb	equal
201	要 深化 科技体制 改革 , [[推进]] 人才 发展 体制 和 政策 创新 , 突出 " 高精尖 缺 " 导向 , </seg>	We should further scientific institutional reform, and promote talent development systems and policy innovation, with an emphasis on cultivating highly educated, professionally competent, cutting-edge, and urgently needed personnel.</seg>	推进	n/a	n/a	promote	verb	n/a	n/a
202	第三 , 着力 [[推进]] 人与自然 和谐 共生 .	Thirdly, we should promote the harmonious coexistence of humanity and nature.</seg>	推进	着力	adverb	promote	verb	n/a	omission	down
203	推动 形成 绿色 发展 方式 和 生活 方式 , 协同 [[推进]] 人民 富裕 , 国家 强盛 , 中国 美丽 .	We should develop a green mode of development and a green way of life, as a support to increasing individual and national prosperity and creating a beautiful environment.</seg>	推进	协同	adverb	as a support to	prepositional phrase	n/a	omission	down
204	要 坚定 [[推进]] 绿色 发展 , 推动 自然 资本 大量 增值 , 让 良好 生态环境 成为 人民 生活 的 增长点 , 成为 展现 我国 良好形象 的 发力点 , </seg>	We should be firm in promoting green development and the appreciation of natural capital, so that a sound eco-environment helps improve the people's quality of life and presents a positive image of the country.</seg>	推进	坚定	adverb	promote	verb	firm	adjective	up
205	一是 充分调动 人民 群众 的 积极性 , 主动性 , 创造性 , 举 全民 之力 [[推进]] 中国 特色 社会主义 事业 , 不断 把 " 蛋糕 " 做大 .	First, we should give full rein to the people's enthusiasm, initiative, and creativity, gather their strength to advance Chinese socialism, and "make the cake bigger".</seg>	推进	举……	prepositional phrase	advance	verb	gather their strength to	verb	equal
206	要 把 党内 监督 同 国家 监察 , 群众监督 结合 起来 , 同 法律 监督 , 民主监督 , 审计 监督 , 司法 监督 , 舆论监督 等 协调 起来 , 形成 监督 合力 , [[推进]] 国家 治理 体系 和 治理 能力 现代化 .	We should combine internal Party supervision with national and public scrutiny, coordinating it with legal, democratic, auditing, and judicial supervision, as well as scrutiny by public opinion, to form a strong force that will help modernize our national governance system and capacity.</seg	推进	n/a	n/a	help	verb	n/a	n/a
207	坚定不移 [[推进]] 党风廉政 建设 和 反腐败 斗争 </seg>	Enhance Party Conduct, Uphold Clean Government, and Fight Corruption</seg>	推进	坚定不移	idiomatic phrase	enhance	verb	n/a	omission	down
208	协调 [[推进]] " 四个 全面 " 战略 布局 , 保持 坚强 政治 定力 , </seg>	-promote the Four-pronged Strategy in a coordinated fashion and remain steadfast in our path and cause;</seg>	推进	协调	adverb	promote	verb	in a coordinated fashion	prepositional phrase	equal
209	真正 做到 崇尚 创新 , 注重 协调 , 倡导 绿色 , 厚植 开放 , [[推进]] 共享 .	and make efforts to encourage innovation, emphasize coordination, promote green development, further open up, and benefit all the people.</seg>	推进	n/a	n/a	omission	omission	n/a	n/a
210	[[推进]] 供给 侧 结构性 改革 .	Promote Supply-Side Structural Reform</seg>	推进	n/a	n/a	promote	verb	n/a	n/a
211	供给 侧 结构性 改革 , 重点 是 解放 和 发展 社会 生产力 , 用 改革 的 办法 [[推进]] 结构调整 , 减少 无效 和 低端 供给 , 扩大 有效 和 中 高端 供给 , 增强 供给 结构 对 需求 变化 的 适应性 和 灵活性 , 提高 全 要素 生产率 .	The key to our supply-side structural reform is to release and develop productive forces, to adjust structures through reform, to reduce ineffective and lower-end supply while increasing effective and medium- and high-end supply, to make supply structure more adaptive and flexible to changes in demand, and to increase total factor productivity.</seg>	推进	用……	prepositional phrase	omission	omission	through …	prepositional phrase	equal
212	二者 不是 非此即彼 , 一去 一存 的 替代 关系 , 而是 要 相互配合 , 协调 [[推进]] .	Supply side and demand side do not replace each other but coordinate with each other.</seg>	推进	协调	adverb	omission	omission	coordinate	verb	equal
213	解决 这些 结构性 问题 , 必须 [[推进]] 供给 侧 改革 .	To resolve these structural problems, we must promote supply-side reform.</seg>	推进	n/a	n/a	promote	verb	n/a	n/a
214	这 说明 , 只要 瞄准 市场 [[推进]] 供给 侧 改革 , 产业 优化 升级 的 路子 是 完全 可以 闯出来 的 .	This proves that as long as we advance supply-side reform aimed at the market, industrial upgrading can be achieved.</seg>	推进	n/a	n/a	advance	verb	n/a	n/a
215	第二 , [[推进]] 结构调整 , 开展 创新 合作 行动 .	Second, we need to advance structural adjustment and adopt new ways of cooperation.</seg>	推进	n/a	n/a	advance	verb	n/a	n/a
216	要 [[推进]] " 油气 + " 合作 新 模式 , 挖掘 合作 新 潜力 .	We need to advance the "oil and gas plus" cooperation model and tap further potential.</seg>	推进	n/a	n/a	advance	verb	n/a	n/a
217	中方 将 参与 中东 工业园区 建设 , 重点 [[推进]] 苏伊士 经贸合作 区 建设 , </seg>	China will take part in the development of industrial parks in the Middle East with priority given to the Suez Economic and Trade Cooperation Zone.</seg>	推进	重点	adverb	omission	omission	with priority	prepositional phrase	equal
218	" 两学 一 做 " 学习 教育 是 加强 党 的 思想 政治 建设 的 一项 重大 部署 , 是 协调 [[推进]] " 四个 全面 " 战略 布局 </seg>	The "Two Studies, One Action" education campaign is an important plan for enhancing the political philosophy of the Party and an effective boost to the Four-pronged Strategy.</seg>	推进	协调	adverb	an effective boost	noun	effective	adjective	up
219	经济 增长 继续 居于 世界 前列 , 改革 全面 发力 , 纵深 [[推进]] , 经济 建设 , 政治 建设 , 文化 建设 , 社会 建设 , 生态 文明 建设 取得 新 的 重大进展 , </seg>	Economic growth continued to rank among the highest worldwide, while reform gained momentum across the board and drove to deeper levels, leading to new breakthroughs in economic, political, cultural, social and ecological fields.</seg>	推进	纵深	adverb	drive to	verb	to deeper levels	prepositional phrase	equal
220	[[推进]] " 一带 一路 " 建设 , 努力 拓展 改革 发展 新 空间 </seg>	Promote the Belt and Road Initiative, Extend Reform and Development</seg>	推进	n/a	n/a	promote	verb	n/a	n/a
221	推进 " 一带 一路 " 建设 , 要 处理 好 我国 利益 和 沿线 国家 利益 的 关系 , 政府 , 市场 , 社会 的 关系 , 经贸合作 和 人文 交流 的 关系 , 对外开放 和 维护 国家 安全 的 关系 , 务实 [[推进]] 和 舆论 引导 的 关系 , 国家 总体目标 和 地方 具体 目标 的 关系 .	To promote the initiative, we have to maintain a proper balance between the interests of our country and those of other countries, between the government, the market and society, between economic and trade cooperation and people-to-people exchanges, between opening up and national security between implementation and publicity and between national and local objectives.</seg>	推进	务实	adverb	implementation	noun	n/a	omission	down
222	推动 我国 经济社会 持续 健康 发展 , [[推进]] 供给 侧 结构性 改革 , 落实 好 " 三去 一降 一补 " 任务 , </seg>	To advance sustained, sound social and economic development and supply-side structural reform and fulfill the five tasks, i.e.cutting excess capacity, reducing excess inventory, deleveraging, lowering costs, and strengthening areas of weakness, </seg>	推进	n/a	n/a	advance	verb	n/a	n/a
223	要 坚持 古为今用 , 洋为中用 , 融通 各种 资源 , 不断 [[推进]] 知识 创新 , 理论 创新 , 方法 创新 .	We should make the past serve the present, and the foreign serve China, rallying all resources available to make ceaseless innovations to our knowledge, theories and methods.</seg>	推进	不断	adverb	make	verb	ceaseless	adverb	equal
224	[[推进]] 国家 治理 体系 和 治理 能力 现代化 , </seg>	The conceptions and theories of originality and zeitgeist that China has produced in the past years include those on modernizing its governance system and capacity for governance;</seg>	推进	n/a	n/a	omission	omission	n/a	n/a
225	建设 人类 命运 共同体 , [[推进]] " 一带 一路 " 建设 , </seg>	forging a community of shared future for mankind;advancing the initiative of the Silk Road Economic Belt and the 21st Century Maritime Silk Road;</seg>	推进	n/a	n/a	advance	verb	n/a	n/a
226	不断 [[推进]] 学科 体系 , 学术 体系 , 话语 体系 建设 和 创新 , 努力 构建 一个 全方位 , 全 领域 , 全 要素 的 哲学 社会科学 体系 .	These are expected to evolve into an all-encompassing system of learning by continuously improving and innovating the primary disciplinary system, academic system and discourse system.</seg>	推进	不断	adverb	omission	omission	continuously	adverb	equal
227	要 实施 哲学 社会科学 创新 工程 , 搭建 哲学 社会科学 创新 平台 , 全面 [[推进]] 哲学 社会科学 各 领域 创新 .	We should launch innovation programs and establish innovation platforms, and promote innovation in all domains of philosophy and social sciences.</seg>	推进	全面	adverb	promote	verb	n/a	omission	down
228	[[推进]] 双边 投资 协定 谈判 , 推动 双向 贸易 和 投资 健康 发展 , </seg>	Our two countries should accelerate negotiations on the bilateral investment agreement, promote healthy development of two-way trade and investment, </seg>	推进	n/a	n/a	accelerate	verb	n/a	n/a
229	- - 我们 要 在 业已 取得 的 经济 合作 成果 基础 上 , 深入 [[推进]] 两 国 发展 战略 对接 和 " 一带 一路 " 建设 同 欧亚 经济 联盟 建设 对接 合作 , </seg>	-We will build on what we have achieved in economic cooperation, enhance the complementarity of the development strategies of our two countries and the complementarity between the Belt and Road Initiative and the Eurasian Economic Union.</seg>	推进	深入	adverb	enhance	verb	n/a	omission	down
230	就要 坚持 马克思主义 的 指导 地位 , 坚持 把 马克思主义 基本原理 同 当代 中国 实际 和 时代特点 紧密结合 起来 , [[推进]] 理论 创新 , 实践 创新 , 不断 把 马克思主义 中国化 推向 前进 .	This means we should continue to hold Marxism as our guiding philosophy, combine Marxist principles with the realities and circumstances of today's China, and push forward theoretical innovation. We should keep experimenting, so as to keep Marxism abreast of the times.</seg>	推进	n/a	n/a	push forward	verb	n/a	n/a
231	就要 统筹 [[推进]] " 五位一体 " 总体布局 , 协调 推进 " 四个 全面 " 战略 布局 , 全力 推进 全面 建成 小康社会 进程 , 不断 把 实现 " 两个 一百年 " 奋斗目标 推向 前进 .	We need to implement the Five-point Strategy, push forward the Four-pronged Strategy, fully advance the building of a moderately prosperous society, and strive to achieve the Two Centenary Goals.</seg>	推进	统筹	adverb	implement	verb	n/a	omission	down
232	就要 统筹 推进 " 五位一体 " 总体布局 , 协调 [[推进]] " 四个 全面 " 战略 布局 , 全力 推进 全面 建成 小康社会 进程 , 不断 把 实现 " 两个 一百年 " 奋斗目标 推向 前进 .	We need to implement the Five-point Strategy, push forward the Four-pronged Strategy, fully advance the building of a moderately prosperous society, and strive to achieve the Two Centenary Goals.</seg>	推进	协调	adverb	push forward	verb	n/a	omission	down
233	就要 统筹 推进 " 五位一体 " 总体布局 , 协调 推进 " 四个 全面 " 战略 布局 , 全力 [[推进]] 全面 建成 小康社会 进程 , 不断 把 实现 " 两个 一百年 " 奋斗目标 推向 前进 .	We need to implement the Five-point Strategy, push forward the Four-pronged Strategy, fully advance the building of a moderately prosperous society, and strive to achieve the Two Centenary Goals.</seg>	推进	全力	adverb	advance	verb	fully	adverb	equal
234	要 协调 贯彻 好 , 在 推动 经济 发展 的 基础 上 , 建设 社会主义 市场经济 , 民主 政治 , 先进 文化 , 和谐社会 , 生态 文明 , 协同 [[推进]] 人民 富裕 , 国家 强盛 , 中国 美丽 .	We should carry them forward in an integrated way, with a fundamental focus on economic development, then simultaneously developing the socialist market economy, political democracy, an advanced culture, a harmonious society, and ecological conservation so as to create a better life for the people and make China into a prosperous and beautiful nation.</seg>	推进	协同	adverb	create	verb	n/a	omission	down
235	勇于 [[推进]] 理论 创新 , 实践 创新 , 制度 创新 以及 其他 各 方面 创新 , </seg>	We must be innovation-oriented with our theory, practice, system and other fields.</seg>	推进	n/a	n/a	omission	omission	n/a	n/a
236	党和人民 事业 发展 到 什么 阶段 , 党的建设 就要 [[推进]] 到 什么 阶段 .	The CPC's self-improvement must keep abreast of the development of the causes of the Party and the people.</seg>	推进	n/a	n/a	omission	omission	n/a	n/a
237	[[推进]] 健康 中国 建设</seg>	Promote a Healthy China </seg>	推进	n/a	n/a	promote	verb	n/a	n/a
238	要 完善 人口 健康 信息 服务体系 建设 , [[推进]] 健康 医疗 大 数据 应用 .	We should complete the public health information service system, and apply big data analysis in healthcare management.</seg>	推进	n/a	n/a	omission	omission	n/a	n/a
239	总结经验 , 坚定信心 , 扎实 [[推进]] , 聚焦 政策 沟通 , 设施 联通 , 贸易 畅通 , 资金 融通 , 民心 相通 , </seg>	We must review the experience gained and advance the Belt and Road Initiative with full confidence, focusing on policy coordination, connectivity of infrastructure, unimpeded trade, financial integration and closer people-to-people ties, </seg>	推进	扎实	adverb	advance	verb	n/a	omission	down
240	推进 " 一带 一路 " 建设 , 一是 要 切实 [[推进]] 思想 统一 , </seg>	To promote the Belt and Road Initiative, first we must build up consensus.</seg>	推进	切实	adverb	build up	verb	n/a	omission	down
241	二是 要 切实 [[推进]] 规划 落实 , 周密 组织 , 精准 发力 , 进一步 研究 出台 推进 " 一带 一路 " 建设 的 具体 政策措施 , </seg>	Second, we should ensure well-organized implementation of our plans, and work out measures and policies to promote the initiative.</seg>	推进	切实	adverb	ensure	verb	n/a	omission	down
242	三是 要 切实 [[推进]] 统筹 协调 , 坚持 陆海 统筹 , 坚持 内外 统筹 , 加强 政企 统筹 , </seg>	Third, we should promote a coordinated and balanced development, between land and sea, between China and foreign countries, and between governments and enterprises.</seg>	推进	切实	adverb	promote	verb	n/a	omission	down
243	四是 要 切实 [[推进]] 关键 项目 落地 , </seg>	Fourth, we should launch key projects first.</seg>	推进	切实	adverb	launch	verb	n/a	omission	down
244	五是 要 切实 [[推进]] 金融 创新 , </seg>	Fifth, we should promote financial innovation to facilitate the initiative, </seg>	推进	切实	adverb	promote	verb	n/a	omission	down
245	六是 要 切实 [[推进]] 民心 相通 , 弘扬 丝路 精神 , 推进 文明 交流 互鉴 , 重视 人文 合作 .	Sixth, we should foster close people-to-people ties, carry forward the Silk Road spirit, and promote cultural exchanges and mutual learning.</seg>	推进	切实	adverb	foster	verb	n/a	omission	down
246	六是 要 切实 推进 民心 相通 , 弘扬 丝路 精神 , [[推进]] 文明 交流 互鉴 , 重视 人文 合作 .	Sixth, we should foster close people-to-people ties, carry forward the Silk Road spirit, and promote cultural exchanges and mutual learning.</seg>	推进	n/a	n/a	promote	verb	n/a	n/a
247	七是 要 切实 [[推进]] 舆论 宣传 , 积极 宣传 " 一带 一路 " 建设 的 实实在在 成果 , 加强 " 一带 一路 " 建设 学术研究 , 理论 支撑 , 话语 体系 建设 .	Seventh, we should enhance publicity on the achievements of the initiative and increase academic research, theoretical support, and channels for communications.</seg>	推进	切实	adverb	enhance	verb	n/a	omission	down
248	八是 要 切实 [[推进]] 安全 保障 , 完善 安全 风险 评估 , 监测 预警 , 应急 处置 , </seg>	Eighth, we should strengthen security, improving risk assessment, monitoring, early warning, and emergency response.</seg>	推进	切实	adverb	strengthen	verb	n/a	omission	down
249	要 深入 [[推进]] " 一带 一路 " 建设 , 推动 各方 加强 规划 和 战略 对接 .	We must continue to promote the Belt and Road Initiative and urge all related parties to strengthen planning and strategic coordination.</seg>	推进	深入	adverb	promote	verb	continue to	verb	equal
250	希望 继续 向前 [[推进]] , 不断 提高 有效性 .	We will continue to promote it, and raise its effectiveness.</seg>	推进	n/a	n/a	promote	verb	n/a	n/a
251	要 健全 以 职工 代表大会 为 基本 形式 的 民主 管理制度 , [[推进]] 厂务 公开 , 业务 公开 , 落实 职工群众 知情权 , 参与权 , 表达 权 , 监督权 , 充分调动 工人阶级 的 积极性 , 主动性 , 创造性 .	We should improve the democratic management system with the workers congress as the basic element, providing open access to the affairs and business of enterprises, ensuring the employees' right to stay informed about, participate in, and express views on and oversee their enterprise's affairs, while arousing the enthusiasm, initiative and creativity of the workforce.</seg>	推进	n/a	n/a	provide	verb	n/a	n/a
252	在 新 的 长征 路上 , 我们 要 立足 世情 国情 党情 , 统筹 国内 国际 两个 大局 , 统筹 党和国家 事业 发展 全局 , 协调 [[推进]] 各项事业 发展 , </seg>	On our new long march, we need to balance domestic conditions with global ones, coordinate the cause of the CPC with that of the country and advance various initiatives in a coordinated fashion, remaining mindful of conditions globally, nationally, and within the Party.</seg>	推进	协调	adverb	advance	verb	in a coordinated fashion	prepositional phrase	equal
253	我们 必须 统筹 [[推进]] " 五位一体 " 总体布局 , </seg>	In a constant effort to move closer to the completion of this overall task, we must coordinate our Five-point Strategy of economic, political, cultural, social, and ecological progress;</seg>	推进	统筹	adverb	omission	omission	coordinate	verb	equal
254	协调 [[推进]] " 四个 全面 " 战略 布局 , </seg>	advance the Four-pronged Strategy in a coordinated fashion;</seg>	推进	协调	adverb	advance	verb	in a coordinated fashion	prepositional phrase	equal
255	我们 必须 坚定不移 高举 改革 旗帜 , 坚决 冲破 思想观念 束缚 , 坚决 破除 利益 固化 藩篱 , 坚决 清除 妨碍 生产力 发展 和 社会 进步 的 体制 机制 障碍 , 不断 [[推进]] 国家 治理 体系 和 治理 能力 现代化 .	With an unequivocal commitment to reform, we must break free from the shackles of outdated thinking, dismantle the barriers erected by vested interests, and clear away institutional obstacles impeding the development of productive forces and social progress, in order to further modernize China's national governance system and capacity.</seg>	推进	不断	adverb	omission	omission	further	adverb	equal
256	坚定不移 [[推进]] 理论 创新 , 实践 创新 , 制度 创新 以及 其他 各 方面 创新 , 让 党和国家 事业 始终 充满 创造 活力 , 不断 打开 创新 局面 .	We must advance innovation in theory, practice and systems, and in many other areas, so that the causes of the CPC and the country retain their strong creative vitality and constantly advance into new territory.</seg>	推进	坚定不移	idiomatic phrase	advance	verb	n/a	omission	down
257	要 紧紧 扭住 改革 强军 不 放松 , 坚定不移 深化 国防 和 军队 改革 , 着力 解决 制约 国防 和 军队 建设 的 体制性 障碍 , 结构性 矛盾 , 政策性 问题 , 深入 [[推进]] 军队 组织 形态 现代化 , 加快 构建 中国 特色 现代 军事力量 体系 .	With a firm commitment to strengthening the military through reform, we must be resolute in driving deeper reform in national defense and the armed forces, address institutional, structural, and policy issues that are hindering the development of national defense and the armed forces, further modernize the way in which the military is organized, and accelerate the establishment of a distinctly Ch…	推进	深入	adverb	omission	omission	further	adverb	down
258	以 只争朝夕 的 精神 [[推进]] 国防 和 军队 现代化 , 担负起 维护 国家主权 , 安全 , 发展 利益 的 重大责任 .	Making sure that every minute counts, they must continue to modernize China's national defense and military capabilities, and ensure that they shoulder the crucial responsibility of protecting the country's sovereignty, security and development interests.</seg>	推进	以……	prepositional phrase	continue to	verb	making sure that …	verb	equal
259	要 继续 [[推进]] 全面 从严治党 , </seg>	We must continue to promote comprehensive governance of the CPC under the strictest discipline;</seg>	推进	n/a	n/a	promote	verb	n/a	n/a
260	坚定不移 [[推进]] 党风廉政 建设 和 反腐败 斗争 , </seg>	make persistent and determined efforts to improve Party conduct and combat corruption;</seg>	推进	坚定不移	idiomatic phrase	improve	verb	make persistent and determined efforts to	verb	equal
261	长征 胜利 80 年来 , 我们 党 团结 带领 全国 各族人民 , 不断 [[推进]] 革命 , 建设 , 改革 伟大事业 , </seg>	During the 80 years that have passed since the victory of the Long March in 1936, the CPC has led the Chinese people through revolution, socialist construction, and reform.</seg>	推进	不断	adverb	omission	omission	n/a	omission	down
262	始终 坚持 和 发展 党内 民主 , 特别 是 通过 多种 方式 , 多种 渠道 扩大 了 民主 , 有力 [[推进]] 了 科学决策 , 民主决策 , 依法 决策 .	Always upholding and developing intra-Party democracy, it has expanded democracy by multiple means and through multiple channels, thereby ensuring that its decision-making is effective, democratic, and in accordance with the law.</seg>	推进	有力	adverb	ensure	verb	n/a	omission	down
263	把 法治 中国 建设 好 , 必须 坚持 依法治国 和 以 德治国 相结合 , 使 法治 和 德治 在 国家 治理 中 相互 补充 , 相互促进 , 相得益彰 , [[推进]] 国家 治理 体系 和 治理 能力 现代化 .	To achieve these, we need to integrate the rule of law with the rule of virtue so that they complement and reinforce each other in promoting the modernization of our national governance system and capacity.</seg>	推进	n/a	n/a	promote	verb	n/a	n/a
264	整体 [[推进]] 高校 党政干部 和 共青团 干部 , 思想 政治 理论课 教师 和 哲学 社会科学 课 教师 , 辅导员 班主任 和 心理咨询 教师 等 队伍 建设 , </seg>	We should make an all-out effort to build a high-quality team of Party and administrative officials in higher education institutions, officials of Communist Youth League organizations, teachers of courses on education in political philosophy, teachers of philosophy and social sciences, counselors, class advisers,and psychological consultants, </seg>	推进	整体	adverb	build	verb	make an all-out effort	verb	up
265	我们 要 创新 政策 手段 , [[推进]] 结构性 改革 , 为 增长 创造 空间 , 增加 后劲 .	We should adopt new policy instruments and advance structural reform to create more space for growth and sustain its momentum.</seg>	推进	n/a	n/a	advance	verb	n/a	n/a
266	大力 [[推进]] 减贫 事业 , 让 7 亿多 人口 摆脱 贫困 , 正在 向着 全面 建成 小康社会 目标 快步前进 .	We have taken major steps to alleviate poverty and lifted over 700 million people out of poverty, and good progress is being made in our efforts to build a society of moderate prosperity in all respects.</seg>	推进	大力	adverb	omission	omission	take major steps to	verb	equal
267	积极 [[推进]] 去 产能 , 去 库存 , 去 杠杆 , 降 成本 , 补短 板 , </seg>	We will continue to cut overcapacity, reduce inventory, deleverage financing, reduce costs, and strengthen weak links.</seg>	推进	积极	adverb	continue to	verb	n/a	omission	down
268	牵住 创新 这个 " 牛鼻子 " [[推进]] 创新 驱动 发展 战略 , </seg>	Innovation will continue to feature prominently on our growth agenda.</seg>	推进	n/a	n/a	continue to	verb	n/a	n/a
269	[[推进]] 亚太 自由贸易区 建设 和 区域 全面 经济 伙伴关系 协定 谈判 , 构建 面向 全球 的 自由贸易区 网络 .	We will advance the building of the Free Trade Area of the Asia-Pacific and negotiations on the Regional Comprehensive Economic Partnership to form a network of free trade arrangements that is oriented towards the wider world.</seg>	推进	n/a	n/a	advance	verb	n/a	n/a
270	我们 要 [[推进]] 国际 关系 民主化 , 不能 搞 " 一国 独霸 " 或 " 几方 共治 " .	We should advance democracy in international relations and reject dominance by just one or a few countries.</seg>	推进	n/a	n/a	advance	verb	n/a	n/a
271	我们 要 倡导 绿色 , 低碳 , 循环 , 可 持续 的 生产 生活 方式 , 平衡 [[推进]] 2030 年 可 持续 发展 议程 , </seg>	We should pursue a green, low-carbon, circular, and sustainable way of life and work, advance the 2030 Agenda for Sustainable Development in a balanced manner, </seg>	推进	平衡	adverb	advance	verb	in a balanced manner	prepositional phrase	equal
272	中国 愿同 广大 成员国 , 国际 组织 和 机构 一道 , 共同 [[推进]] 构建 人类 命 运 共同体 的 伟大 进程 .	China is ready to work with all the other UN member states as well as international organizations and agencies to advance the great cause of building a community of shared future for mankind.</seg>	推进	共同	adverb	advance	verb	n/a	omission	down
273	我们 正在 [[推进]] 具有 许多 新 的 历史 特点 的 伟大 斗争 , 党的建设 新 的 伟大工程 , 中国 特色 社会主义 伟大事业 , 时刻 面对 各种 风险 考验 和 重大 挑战 .	We face many unprecedented risks and challenges in pressing ahead with our national development, the development of the Party, and the cause of Chinese socialism.</seg>	推进	n/a	n/a	press ahead	verb	n/a	n/a
274	健全 自然资源 资产 管理体制 , 加强 自然资源 和 生态环境 监管 , [[推进]] 环境保护 督察 , 落实 生态环境 损害赔偿 制度 , 完善 环境保护 公众 参与 制度 .	We must improve the natural resource assets management system, strengthen natural resources and environmental regulation, implement environmental inspections and an eco-compensation system, and refine the system of public participation in the protection of the environment.</seg>	推进	n/a	n/a	implement	verb	n/a	n/a
275	携手 [[推进]] " 一带 一路 " 建设 </seg>	Work Together to Build the Belt and Road</seg>	推进	携手	prepositional phrase	omission	omission	work together	verb	equal
276	积极 [[推进]] 供给 侧 结构性 改革 , 实现 持续 发展 , 为 " 一带 一路 " 注入 强大 动力 , 为 世界 发展 带来 新 的 机遇 .	We will actively promote supply-side structural reform to achieve sustainable development, inject a strong impetus into the Belt and Road Initiative, and create new opportunities for global development.</seg>	推进	积极	adverb	promote	verb	actively	adverb	equal
277	让 我们 一步一个脚印 [[推进]] 实施 , 一点一滴 抓 出 成果 , </seg>	Let us pursue this initiative step by step, and deliver its achievements one by one.</seg>	推进	一步一个脚印	idiomatic phrase	pursue	verb	step by step	idiomatic phrase	equal
278	同步 [[推进]] 体制 和 机制 改革 , 体系 和 要素 融合 , 制度 和 标准 建设 , </seg>	Meanwhile, we should reform institutions and mechanisms, integrate military systems with concrete elements, and improve the general standards for both military and civilian development, </seg>	推进	同步	adverb	omission	omission	n/a	omission	down
279	我们 要 牢牢 把握 我国 发展 的 阶段性 特征 , 牢牢 把握 人民 群众 对 美好生活 的 向往 , 提出 新 的 思路 , 新 的 战略 , 新 的 举措 , 继续 统筹 [[推进]] " 五位一体 " 总体布局 , 协调 推进 " 四个 全面 " 战略 布局 , </seg>	On the basis of a thorough understanding of the phases of china's development and the people's aspirations for a better life, we should adopt new ideas, strategies and measures to advance the overall plan of seeking economic, political, cultural, social, and ecological progress, The four-pronged Strategy must move forward in a coordinated manner to advance the cause of Chinese socialism.</seg>	推进	统筹	adverb	advance	verb	n/a	omission	down
280	我们 要 牢牢 把握 我国 发展 的 阶段性 特征 , 牢牢 把握 人民 群众 对 美好生活 的 向往 , 提出 新 的 思路 , 新 的 战略 , 新 的 举措 , 继续 统筹 推进 " 五位一体 " 总体布局 , 协调 [[推进]] " 四个 全面 " 战略 布局 , </seg>	On the basis of a thorough understanding of the phases of china's development and the people's aspirations for a better life, we should adopt new ideas, strategies and measures to advance the overall plan of seeking economic, political, cultural, social, and ecological progress, The four-pronged Strategy must move forward in a coordinated manner to advance the cause of Chinese socialism.</seg>	推进	协调	adverb	move forward	verb	in a coordianted manner	prepositional phrase	equal
281	5 年来 , 党中央 科学 把握 当今世界 和 当代 中国 的 发展 大势 , 顺应 实践 要求 和 人民 愿望 , 推出 一系列 重大 战略 举措 , 出台 一系列 重大 方针政策 , [[推进]] 一系列 重大 工作 , 解决 了 许多 长期 想 解决 而 没有 解决 的 难题 , 办成 了 许多 过去 想办 而 没有 办成 的 大事 .	Over these years, on the basis of an accurate understanding of the general development trends we can see in China and around the world, and in response to realistic needs and the people's expectations, the central leadership has adopted significant strategies, guide lines and policies, advanced important plans, solved many intractable problems, and realized major goals that had long been overdue.…	推进	n/a	n/a	advance	verb	n/a	n/a
282	我们 坚定不移 全面 [[推进]] 依法治国 , 显著 增强 了 我们 党 运用 法律手段 领导 和 治理 国家 的 能力 .	We have advanced the rule of law in all respects, enhancing our party's capacity to lead and govern the country by legal means.</seg>	推进	坚定不移全面	complex	advance	verb	in all respects	prepositional phrase	down
283	我们 坚定不移 [[推进]] 生态 文明 建设 , 推动 美丽 中国 建设 迈出 重要 步伐 .	We have taken important steps to promote ecological progress towards a beautiful China.</seg>	推进	坚定不移	idiomatic phrase	promote	verb	take important steps to	verb	up
284	我们 坚定不移 [[推进]] 国防 和 军队 现代化 , 推动 国防 和 军队 改革 取得 历史性 突破 .	In modernizing our national defense and military, we have made historic breakthroughs in our reform.</seg>	推进	坚定不移	idiomatic phrase	omission	omission	n/a	omission	down
285	我们 坚定不移 [[推进]] 中国 特色 大国 外交 , 营造 了 我国 发展 的 和平 国际 环境 和 良好 周边环境 .	Through its distinctive diplomacy, China has fostered a peaceful international environment and a sound regional environment for its development.</seg>	推进	坚定不移	idiomatic phrase	omission	omission	n/a	omission	down
286	我们 坚定不移 [[推进]] 全面 从严治党 , 着力 解决 人民 群众反映 最 强烈 , 对党 的 执政 基础 威胁 最大 的 突出 问题 , </seg>	In enforcing strict Party discipline, we have focused on resolving problems which were of the gravest concern to the people and posed the most serious threats to the Party's governing status.</seg>	推进	坚定不移	idiomatic phrase	enforce	verb	n/a	omission	down
287	在 新 的 时代 条件 下 , 我们 要 进行 伟大 斗争 , 建设 伟大工程 , [[推进]] 伟大事业 , 实现 伟大 梦想 , 仍然 需要 保持 和 发扬 马克思主义 政党 与时俱进 的 理论 品格 , 勇于 推进 实践 基础 上 的 理论 创新 .	In the new era, we must maintain the principle of keeping abreast of the times which is characteristic of Marxist political parties, and promote theoretical innovation based on practice, so as to implement our major tasks and undertakings and further our causes and dreams.</seg>	推进	n/a	n/a	further	verb	n/a	n/a
288	我们 要 [[深化]] 司法 体制改革 , 保证 依法 独立 公正 行使 审判权 , 检察 权 .	We should continue the reform of the judicial structure to a deeper level, and ensure the independent and impartial exercise of judicial and procuratorial powers pursuant to law.</seg>	深化	n/a	n/a	continue sth to a deeper level	verb	n/a	n/a	对等
289	以 更 大 的 政治 勇气 和 智慧 , 不失时机 [[深化]] 重要 领域 改革 , 朝着 党 的 十八 大 指引 的 改革开放 方向 奋勇前进 .	We must further reform in key sectors with greater political courage and vision, and forge ahead steadily in the direction determined by the Party's 18th National Congress.</seg>	深化	不失时机	idiomatic phrase	further	verb	n/a	omission	down
290	健全 权力 运行 制约 和 监督 体系 , 加强 反腐败 国家 立法 , 加强 反腐倡廉 党内 法规 制度 建设 , [[深化]] 腐败问题 多发 领域 和 环节 的 改革 , 确保 国家机关 按照 法定 权限 和 程序 行使权力 .	We must improve the system of checking and overseeing the exercise of power, reinforce state legislation against corruption, improve intra-party rules, regulations and institutions concerning the fight against corruption and upholding integrity, carry forward reforms in areas prone to corruption, and ensure that government agencies exercise their power in accordance with authorization and procedu…	深化	n/a	n/a	carry forward	verb	n/a	n/a	对等
291	我们 要 [[深化]] 互利 合作 , 谋求 互利 共赢 .	We should reinforce mutually beneficial cooperation and out-comes.</seg>	深化	n/a	n/a	reinforce	verb	n/a	n/a	对等
292	要 加强 对 典型 案例 的 剖析 , [[深化]] 腐败问题 多发 领域 和 环节 的 改革 , 最大 限度 减少 体制 缺阳 和 制度 漏洞 .	We should analyze typical cases thoroughly, strengthen reform in areas prone to corruption, improve our institutions and systems to reduce loopholes to an absolute minimum, and eliminate any breeding grounds for corruption through further reform.</seg>	深化	n/a	n/a	strengthen	verb	n/a	n/a	对等
293	协调 各 方面 利益 诉求 , 形成 能够 保障 互利 共 赢 的 机制 需要 更好 增进 理解 , 凝聚 共识 , 充实 内容 , [[深化]] 合作 .	What we need to do is to enhance mutual understanding, build consensus and enrich cooperation so as to strike a balance among the interests of the various stakeholders and build mechanisms that bring benefits to us all.</seg>	深化	n/a	n/a	enrich	verb	n/a	n/a	对等
294	中国 将 坚持 与 邻 为 善 , 以邻 为伴 , 巩固 睦邻友好 , [[深化]] 互利 合作 , 努力 使 自身 发展 更好 惠及 周边国家 .	China will continue to promote friendship and partnership with its neighbors, strengthen friendly ties, intensify mutually beneficial cooperation and ensure that its development will bring even greater gains to its neighbors.</seg> Bilateral cooperation in energy has advanced steadily.</seg> The 18th National Congress of the CPC listed ecological progress along with economic, political, cultural …	深化	n/a	n/a	intensify	verb	n/a	n/a	对等
295	双方同意 加强 经贸 , 能源 , 环境 , 人文 , 地方 等 广泛 领域 合作 , [[深化]] 全方位 利益 交融 格局 ； </seg>	The two sides also agreed to enhance cooperation in a wide range of areas such as economy, trade, energy, environment, and culture and humanities, as well as cooperation among different regions, so as to expand the converging interests between the two countries in an all-round way.</seg>	深化	n/a	n/a	expand	verb	n/a	n/a	对等
296	经济 上 , 中拉要 抓住 双方 转变 经济 发展 方式 带来 的 机遇 , 深挖 合作 潜力 , 创新 合作 模式 , [[深化]] 利益 融合 , 建立 持久 稳定 的 互利 经贸合作 伙伴关系 .	Economically, we should seize opportunities created by the shift of growth model on both sides, fully tap cooperation potential, create new cooperation modalities, expand converging interests and foster an enduring, stable and mutually beneficial business partnership.</seg>	深化	n/a	n/a	expand	verb	n/a	n/a	对等
297	要 加快 拓展 产业 合作 , 扩大 双向 投资 , [[深化]] 金融 服务业 合作 , 探索 新 的 合作 途径 .	We must speed up the expansion of industrial cooperation, increase two-way investment, deepen cooperation in financial services and explore new ways of cooperation.</seg>	深化	n/a	n/a	deepen	verb	n/a	n/a	对等
298	中国 将 努力 [[深化]] 利率 和 汇率 市场化 改革 , 增强 人民币 汇率 弹性 , 逐步 实现 人民币 资本 项目 可兑换 .	China will further the reform of the marketization of interest and exchange rates, to increase the flexibility of the Renminbi exchange rate, and gradually make the Renminbi capital account convertible.</seg>	深化	努力	adverb	further	verb	n/a	omission	down
299	中国 将 坚持 互利 共 赢 的 开放 战略 , [[深化]] 涉及 投资 , 贸易 体制改革 , 完善 法律法规 , 为 各国 在 华 企业 创造 公平 经营 的 法治 环境 , 通过 协商 解决 同 相关 国家 的 贸易 争端 .	China will adhere to the opening-up strategy of mutual benefit, continue to streamline the structures of investment and trade, improve relevant laws and regulations, create a legal environment of fair operations for foreign companies in China, and resolve trade disputes with relevant countries through consultations.</seg>	深化	n/a	n/a	streamline	verb	n/a	n/a	对等
300	我们 愿同 各国 在 双边 和 上海 合作 组织 框架 内 加强 互信 , [[深化]] 合作 , 合力 打击 " 三股 势力 " , 贩毒 , 跨国 有 组织 犯罪 , 为 地区 经济 发展 和 人民 安居乐业 创造 良好环境 .	We will reinforce trust and cooperation with the Central Asian countries bilaterally and within the framework of the Shanghai Cooperation Organization (SCO) to combat the "three forces" of terrorism, separatism and extremism as well as drug trafficking and organized transnational crimes, and this will create a favorable environment for promoting economic development and improving the well-being o…	深化	n/a	n/a	reinforce	verb	n/a	n/a	对等
301	全面 发展 同 周边国家 的 关系 , 巩固 睦邻友好 , [[深化]] 互利 合作 , 维护 和 用 好 我国 发展 的 重要 战略 机遇期 , 维护 国家主权 , 安全 , 发展 利益 , </seg>	To achieve these strategic aims, we must create and cement friendly relations and further mutually beneficial cooperation with neighboring countries, maintain and make the best use of the strategic opportunities we now enjoy, and safeguard China's state sovereignty, national security, and development interests.</seg>	深化	n/a	n/a	further	verb	n/a	n/a	对等
302	要 不断 [[深化]] 区域 金融 合作 , 积极 筹建 亚洲 基础设施 投资银行 , 完善 区域 金融 安全 网络 .	We need to further advance regional financial cooperation, prepare for and establish an Asian Infrastructure Investment Bank, and improve the regional financial security network.</seg>	深化	不断	adverb	advance	verb	further	adverb	down
303	要 加快 沿边 地区 开放 , [[深化]] 沿边 省区 同 周边国家 的 互利 合作 .	We should open the border areas more quickly and reinforce reciprocal cooperation between the border areas of China and neighboring countries.</seg>	深化	n/a	n/a	reinforce	verb	n/a	n/a	对等
304	倡导 全面 安全 , 共同 安全 , 合作 安全 理念 , 推进 同 周边国家 的 安全 合作 , 主动 参与 区域 和 次 区域 安全 合作 , [[深化]] 有关 合作 机制 , 增进 战略 互信 .	We must develop a comprehensive security strategy with neighboring countries, actively participate in regional and sub-regional security initiatives, push forward cooperation and enhance mutual trust.</seg>	深化	n/a	n/a	push forward	verb	n/a	n/a	对等
305	我们 将 完善 基本 经济 制度 , 加强 市场 体系 建设 , 推进 宏观调控 , 财税 , 金融 , 投资 领域 体制改革 , [[深化]] 利率 和 汇率 市场化 改革 , 增强 人民币 汇率 弹性 , 逐步 实现 人民币 资本 项目 可兑换 .	We will improve our basic economic system, strengthen the market system, advance institutional reform in macro regulation, fiscal and tax systems, financial sectors and investment, extend the market-oriented reform of interest rates and the exchange rate, make the RMB exchange rate more flexible, and achieve, over time, the convertibility of the Renminbi under the capital account.</seg>	深化	n/a	n/a	extend	verb	n/a	n/a	对等
306	我们 将 以 保障 和 改善 民生 为 重点 , 促进 社会 公平正义 , 推动 实现 更 高质量 的 就业 , [[深化]] 收入 分配制度 改革 , 健全 社会保障 体系 和 基本 公共服务 体系 .	We will ensure and improve standards of living on a priority basis, promote social equity and justice, achieve higher quality employment, further the reform of income distribution, and improve social security and basic public services.</seg>	深化	n/a	n/a	further	verb	n/a	n/a	对等
307	[[深化]] 涉及 投资 , 贸易 体制改革 , 完善 法律法规 , 为 各国 在 华 企业 创造 公平 经营 的 法治 环境 .	We will promote investment-and trade-related institutional reforms, and improve relevant legislation to create a legal environment in which foreign companies in China can operate in a fair manner.</seg>	深化	n/a	n/a	promote	verb	n/a	n/a	对等
308	加强 宏观经济 政策 协调 , 促进 区域 自由贸易 安排 的 协调 , [[深化]] 区域 一体化 进程 , 防止出现 " 意大利 面碗 " 现象 , 椎动 在 太平洋 两岸 构建 更 紧密 伙伴关系 , 共谋 亚太 长远 发展 .	We should enhance coordination on macro-economic policies and regional free trade arrangements, promote regional integration, and avoid the Spaghetti Bowl effect, so as to build closer partnerships across the Pacific and jointly pursue long-term development of Asia Pacific.</seg>	深化	n/a	n/a	promote	verb	n/a	n/a	对等
309	我们 将 以此 为 契机 , 面向未来 , 谋求 建立 更 紧密 伙伴关系 , [[深化]] 务实 合作 , 椎动 亚太经合组织 发挥 更大 引领 作用 , 勾画 亚太 长远 发展 愿景 .	Taking this opportunity and focusing on the future of APEC, we will seek to build closer partnerships, further pragmatic cooperation, and enhance the leading role of APEC in shaping the long-term development vision of the Asia Pacific region.</seg>	深化	n/a	n/a	further	verb	n/a	n/a	对等
310	我们 应该 [[深化]] 在 防灾 救灾 , 网络安全 , 打击 跨国 犯罪 , 联合 执法 等 方面 的 合作 , 为本 地区 人民 营造 更加 和平 , 更加 安宁 , 更加 温馨 的 地区 家园 .	We should have deeper cooperation in disaster prevention and relief, cyber security, combating cross-border crimes and joint law enforcement to create a more peaceful, tranquil and amicable home for the people of the region.</seg>	深化	n/a	n/a	deeper	adjective	n/a	n/a	对等
311	必须 建立健全 安全 生产 责任 体系 , 强化 企业 主体 责任 , [[深化]] 安全 生产 大 检查 , 认真 吸取教训 , 注重 举一反三 , 全面 加强 安全 生产 工作 .	We must establish a sound workplace safety responsibility system, highlight the key responsibilities of enterprises, enhance workplace safety inspections, apply lessons learned to analogous situations, and strengthen workplace safety.</seg>	深化	n/a	n/a	enhance	verb	n/a	n/a	对等
312	党 的 十八 大 统一 提出 了 全面 建成 小康社会 和 全面 深化改革 开放 的 目标 , 强调 必须 以 更 大 的 政治 勇气 和 智慧 , 不失时机 [[深化]] 重要 领域 改革 , 坚决 破除 一切 妨碍 科学 发展 的 思想观念 和 体制 机制 弊端 , </seg>	The 18th National Congress set the goal of completing the building of a moderately prosperous society in all respects and continuing reform and opening up, and emphasized that the Party must, with greater political courage and wisdom, lose no time in continuing the reform in key sectors, and resolutely discard all notions and systems that hinder efforts to pursue sustainable development.</seg>	深化	不失时机	idiomatic phrase	continue	verb	lose no time in	verb	equal
313	第三 , 关于 [[深化]] 财税 体制改革 .	Third, continuing the reform of the fiscal and taxation systems.</seg>	深化	n/a	n/a	continue	verb	n/a	n/a	对等
314	要 弘扬 社会主义 先进 文化 , [[深化]] 文化 体制改革 , 推动 社会主义 文化 大 发展 大 繁荣 , 增强 全 民族 文化 创造 活力 , 推动 文化 事业 全面 繁荣 , 文化产业 快速 发展 , 不断丰富 人民 精神 世界 , 增强 人民 精神力量 , 不断 增强 文化 整体实力 和 竞争力 , 朝着 建设 社会主义 文化 强国 的 目标 不断前进 .	We should carry forward advanced socialist culture, further the reform of the cultural system, develop and enrich socialist culture, inspire the whole nation to engage in cultural creation, beef up the growth of cultural enterprises, enrich the people's cultural life, ignite their inspiration, strengthen our cultural power and competitiveness, and reach the goal of building China into a socialist…	深化	n/a	n/a	further	verb	n/a	n/a	对等
315	要 坚持 走 中国 特色 社会主义 文化 发展 道路 , [[深化]] 文化 体制改革 , 深入开展 社会主义 核心 价值体系 学习 教育 , 广泛开展 理想信念 教育 , 大力 弘扬 民族 精神 和 时代精神 , 推动 文化 事业 全面 繁荣 , 文化产业 快速 发展 .	We should adhere to a development path of socialist culture featuring Chinese characteristics, intensify the study of and education in the core socialist value system, carry forward the national spirit and the spirit of the times, encourage people to have their ideals and beliefs, establish prosperous cultural undertakings, and speed up the growth of cultural enterprises.</seg>	深化	n/a	n/a	intensify	verb	n/a	n/a	对等
316	我们 开了个 好头 , 要 一步 一步 [[深化]] 下去 .	Fortunately, we have already got off to a good start, and we can take it forward from here in steps.</seg>	深化	一步一步	idiomatic phrase	take forward	verb	in steps	prepositional phrase	equal
317	为此 , 两岸 双方 要 巩固 " 九二 共识 " , 反对 " 台独 " 的 共同 基础 , [[深化]] 维护 一个 中国 框架 的 共同 认知 .	For this reason, the two sides must consolidate and hold fast to our common foundation of the 1992 Consensus" and our opposition to "Taiwan independence" and be fully aware of the importance of maintaining the one-China framework.</seg>	深化	n/a	n/a	n/a	omission	n/a	n/a	弱化
318	中方 建议 , 加强 亚信 能力 和 机制 建设 , 支持 完善 亚信 秘书处 职能 , 在 亚信 框架 内 建立 成员国 防务 磋商 机制 及 各 领域 信任 措施 落实 监督 行动 工作组 , [[深化]] 反恐 , 经贸 , 旅游 , 环保 , 人文 等 领域 交流 合作 .	China proposes that we enhance the capacity and the institutions of the CICA, support improving the functions of the CICA secretariat, establish a defense consultation mechanism of member states and a task force for supervising the implementation of confidence-building measures in various areas within the CICA framework, and enhance exchanges and cooperation in counter-terrorism, business, touris…	深化	n/a	n/a	enhance	verb	n/a	n/a	对等
319	探讨 建立 亚洲 执法 安全 合作 论坛 , 亚洲 安全 应急 中心 等 , [[深化]] 执法 安全 合作 , 协调 地区 国家 更好 应对 重大 突发 安全事件 .	China is ready to discuss with the other countries in the region the creation of an Asian forum for security cooperation in law enforcement and an Asian security emergency response center, to enhance security cooperation in law enforcement and better respond to major security emergencies.</seg>	深化	n/a	n/a	enhance	verb	n/a	n/a	对等
320	弘扬 丝路 精神 , [[深化]] 中 阿 合作 </seg>	Promote the Silk Road Spirit, Strengthen China-Arab Cooperation</seg>	深化	n/a	n/a	strengthen	verb	n/a	n/a	对等
321	实现 和 挑战 , 需要 我们 弘扬 丝绸之路 精神 , 为 发展 增 动力 , 为 合作 添 活力 , 不断 [[深化]] 全面 合作 , 共同 发展 的 中 阿 战略 合作 关系 .	The challenge of achieving national renewal calls on us to carry forward the Silk Road spirit, bolster development and cooperation, and constantly reinforce a strategic China-Arab relationship of comprehensive cooperation and common development.</seg>	深化	不断	adverb	reinforce	verb	constantly	adverb	equal
322	[[深化]] 油气 领域 全 产业链 合作 , 维护 能源 运输 通道 安全 , 构建 互惠互利 , 安全可靠 , 长期 友好 的 中 阿 能源 战略 合作 关系 .	We will strengthen cooperation in the whole industrial chain of oil and natural gas, safeguard the security of energy transport corridors, and establish mutually beneficial, safe and reliable strategic cooperation in energy based on long-term friendship.</seg>	深化	n/a	n/a	strengthen	verb	n/a	n/a	对等
323	我们 要 依托 论坛 支点 , [[深化]] 务实 合作 .	We should take the Forum as a lever to extend cooperation in a pragmatic fashion.</seg>	深化	n/a	n/a	extend	verb	n/a	n/a	对等
324	让 我们 携起手来 , 弘扬 丝路 精神 , [[深化]] 中 阿 合作 , 为 中国 梦 和 阿拉伯 振兴 而 努力 !	Let us work shoulder to shoulder to promote the Silk Road spirit, strengthen China-Arab cooperation, realize the Chinese Dream and Arab revitalization, and strive for the lofty cause of peace and development for humankind!</seg>	深化	n/a	n/a	strengthen	verb	n/a	n/a	对等
325	要 解决 这个 问题 , 就 必须 [[深化]] 科技体制 改革 , 破除 一切 制约 科技 创新 的 思想 障碍 和 制度 藩篱 , 处理 好 政府 和 市场 的 关系 , 推动 科技 和 经济社会 发展 深度 融合 , </seg>	To solve this problem, we must further scientific and technological system reform, change mindsets and remove institutional barriers hindering scientific and technological innovation, properly handle the relationship between government and market, and better integrate science and technology with social and economic development.</seg>	深化	n/a	n/a	further	verb	n/a	n/a	对等
326	改革 国家 科技 创新 战略规划 和 资源配置 体制 机制 , 完善 政绩 考核 体系 和 激励 政策 , [[深化]] 产学研 合作 , 加快 解决 制约 科技成果 转移 转化 的 关键问题 .	We should reform the planning and resource allocation mechanism for the national scientific and technological innovation strategy, improve the performance evaluation system and incentive policies for officials, further cooperation between industries, universities and research institutes, and solve key problems obstructing the conversion of scientific and technological achievements as soon as poss…	深化	n/a	n/a	further	verb	n/a	n/a	对等
327	以 信息 共享 增进 彼此 了解 , 以 经验交流 分享 最佳 实践 , 以 沟通 协调 促进 集体行动 , 以 互帮互助 [[深化]] 区域合作 .	We should know each other better through sharing of information, share best practices through exchange of experience, facilitate collective actions through consultation and coordination, and boost regional cooperation through mutual assistance.</seg>	深化	以……	prepositional phrase	boost	verb	through …	prepositional phrase	equal
328	[[深化]] 经济 技术 合作 的 发展 平台 , 推进 互联互通 的 联接 平台 .	a development platform to intensify economic and technical cooperation, and a communication platform for boosting connectivity.</seg>	深化	n/a	n/a	intensify	verb	n/a	n/a	对等
329	[[深化]] 同 周边国家 的 互利 合作 和 互联互通 .	and boost win-win cooperation and connectivity with our neighbors.</seg>	深化	n/a	n/a	boost	verb	n/a	n/a	对等
330	对 我国 经济 发展 新 常态 , 要 [[深化]] 理解 , 统一认识 .	We must have a deep and shared understanding of the new normal.</seg>	深化	n/a	n/a	deep	adjective	n/a	n/a	强化
331	另一方面 , 要用 好 中央 支持 澳门 发展 的 政策措施 , [[深化]] 同 祖国 内地 特别 是 同 广东省 和 泛珠三角 地区 的 合作 .	On the other hand, it needs to make good use of the policies and measures that the central government has enacted to support Macao's development, and strengthen its cooperation with the mainland, particularly with Guangdong Province and the Pan-Pearl River Delta region.</seg>	深化	n/a	n/a	strengthen	verb	n/a	n/a	对等
332	[[深化]] 司法 体制改革 </seg>	Reform the Judicial System </seg>	深化	n/a	n/a	n/a	omission	n/a	n/a	omission
333	[[深化]] 司法 体制改革 , 建设 公正 高效 权威 的 社会主义 司法制度 , 是 推进 国家 治理 体系 和 治理 能力 现代化 的 重要 举措 .	Driving the reform of the judicial system to a deeper level and building a fair, efficient and authoritative socialist judicial system are key measures in improving state governance and modernizing the governing capability.</seg>	深化	n/a	n/a	drive to	verb	n/a	n/a	对等
334	坚定不移 [[深化]] 司法 体制改革 , 不断 促进 社会 公平正义 .	so as to firmly push forward a deeper-level reform of the judicial system and enhance social fairness and justice.</seg>	深化	坚定不移	idiomatic phrase	push forward	verb	firmly	adverb	down
335	[[深化]] 司法 体制改革 , 完善 司法 管理体制 和 司法 权力 运行机制 , 必须 在 党 的 统一 领导 下 进行 , 坚持 和 完善 我国 社会主义 司法制度 .	Deeper-level reform of the judiciary and improving judicial administration and the exercise of judicial power must be conducted under the unified leadership of the Party by upholding and improving our judicial system.</seg>	深化	n/a	n/a	deeper-level	noun	n/a	n/a	对等
336	[[深化]] 司法 体制改革 , 要 广泛 听取 人民 群众 意见 , </seg>	To conduct deeper reform of the judicial system we must listen carefully to the people and know their expectations;</seg>	深化	n/a	n/a	deeper	adjective	n/a	n/a	对等
337	完善 司法制度 , [[深化]] 司法 体制改革 , 要 遵循 司法 活动 的 客观规律 , </seg>	When improving and reforming our judiciary, we must follow the objective rules of judicial activities, </seg>	深化	n/a	n/a	n/a	omission	n/a	n/a	弱化
338	全面 深化改革 , 必须 加强 党 对 改革 的 领导 , 必须 坚持 问题 导向 , 必须 狠抓 改革 落实 , 必须 [[深化]] 对 改革 规律 的 认识 和 运用 .	To implement further all- round reform, we must strengthen CPC leadership, be problem- oriented, work hard to ensure implementation, and improve our understanding and application of the laws governing reform.</seg>	深化	n/a	n/a	improve	verb	n/a	n/a	对等
339	为此 , 我们 必须 坚持 对外开放 的 基本国策 , 奉行 互利 共 赢 的 开放 战略 , [[深化]] 人文 交流 , 完善 对外开放 区域 布局 , 对外贸易 布局 , 投资 布局 , </seg>	To this end, we must uphold the basic national policy of opening up, implement an opening-up strategy characterized by mutual benefit, strengthen cultural exchange, and improve the layout of opening-up regions, of foreign trade, and of investment.</seg>	深化	n/a	n/a	strengthen	verb	n/a	n/a	对等
340	[[深化]] 军队院校 改革 , 健全 三位一体 的 新型 军事 人才培养 体系 .	We will carry out deeper reform in military academies, and improve the new system for cultivating military personnel, consisting of school education, field training and vocational education.</seg>	深化	n/a	n/a	deeper	adjective	n/a	n/a	军队
341	推进 军官 , 士兵 , 文职人员 等 制度 改革 , [[深化]] 军人 医疗 , 保险 , 住房 保障 , 工资福利 等 制度 改革 , </seg>	We will further reform management systems for officers, soldiers, and non-combat personnel, as well as systems of medical care, insurance, housing, and payments for servicemen.</seg>	深化	n/a	n/a	n/a	omission	n/a	n/a	对等
342	第一 , 必须 统一 思想 , [[深化]] 认识 .	First, we must have a correct and full understanding of China's economic development.</seg>	深化	n/a	n/a	full	adjective	n/a	n/a	强化
343	各国 应该 加强 沟通 , 扩大 共识 , [[深化]] 合作 , 共同 构建 网络空间 命运 共同体 .	Countries should step up communication, broaden consensus, and extend cooperation to jointly build a community of shared future in cyberspace.</seg>	深化	n/a	n/a	extend	verb	n/a	n/a	对等
344	我们 要 充分发挥 中非 政治 互信 和 经济 互补 的 优势 , 以 产能 合作 , 三网 一化 抓手 , 全面 [[深化]] 中非 各 领域 合作 , </seg>	We should fully leverage the strengths of mutual political trust and economic complementarity between China and Africa, and focus on cooperation in industrial capacity, networks of high-speed railway, expressway and regional civil aviation, and industrialization.</seg>	深化	全面	adverb	focus on	verb	n/a	omission	down
345	要 [[深化]] 科技体制 改革 , 推进 人才 发展 体制 和 政策 创新 , 突出 " 高精尖 缺 " 导向 , </seg>	We should further scientific institutional reform, and promote talent development systems and policy innovation, with an emphasis on cultivating highly educated, professionally competent, cutting-edge, and urgently needed personnel.</seg>	深化	n/a	n/a	further	verb	n/a	n/a	对等
346	坚持 全面 从严治党 , 依规 治党 , 忠诚 履行 党章 赋予 的 职责 , 聚焦 监督 执纪 问责 , [[深化]] 标本兼治 , 创新 体制 机制 , 健全 法规 制度 , </seg>	-run our Party with strict discipline and by rigorous rules, fulfill our duties as stipulated in the Party Constitution, and focus on scrutiny, action, and accountability鈥攁ddress both symptoms and root causes, promote systemic and institutional innovation, and improve the rules and regulations;</seg>	深化	n/a	n/a	n/a	omission	n/a	n/a	omission
347	要 [[深化]] 监管 体制改革 , 切实 管 细管 实 , 做到 有力 有效 .	We need to further reform the system of supervision to make it targeted and effective.</seg>	深化	n/a	n/a	further	verb	n/a	n/a	弱化
348	要 [[深化]] 新闻 单位 干部人事 制度 改革 , 对 新闻 舆论 工作者 在政治上 充分 信任 , 工作 上 大胆 使用 , 生活 上 真诚 关心 , 待遇 上 及时 保障 .	For our part, we should reform the employment system in press institutes, trust journalists politically, give them the space to display their talent at work, concern ourselves with their lives, and ensure that they are rewarded for their work.</seg>	深化	n/a	n/a	n/a	omission	n/a	n/a	对等
349	我们 要 坚持 以 经济体制 改革 为 重点 , 坚持 社会主义 市场经济 改革 方向 , 全面 [[深化]] 经济体制 , 政治体制 , 文化 体制 , 社会 体制 , 生态 文明 体制 和 党的建设 制度 改革 .	We must focus on reforming our economic system, remain committed to the direction of socialist market economy, and comprehensively strengthen systematic reform in economy, politics, cultural industry, social governance, ecological conservation and Party building.</seg>	深化	全面	adverb	strengthen	verb	comprehensively	adverb	down
350	创新 国际化 的 融资 模式 , [[深化]] 金融 领域 合作 , 打造 多层次 金融 平台 , 建立 服务 " 一带 一路 " 建设 长期 , 稳定 , 可 持续 , 风险 可控 的 金融 保障体系 .	creating innovative international financing models, expanding financial cooperation, building multilevel financial platforms, and establishing a financial security system that is enduring, stable, and sustainable, and keeps risks under control.</seg>	深化	n/a	n/a	expand	verb	n/a	n/a	对等
351	要 [[深化]] 上海 合作 组织 合作 , 加强 亚信 , 东亚 峰会 , 东盟 地区 论坛 等 机制 建设 , </seg>	We should further cooperation within the Shanghai Cooperation Organization, strengthen mechanisms in the Conference on Interaction and Confidence-building Measures in Asia (CICA), the East Asia Summit, and the ASEAN Regional Forum, </seg>	深化	n/a	n/a	further	verb	n/a	n/a	对等
352	要 紧紧 扭住 改革 强军 不 放松 , 坚定不移 [[深化]] 国防 和 军队 改革 , 着力 解决 制约 国防 和 军队 建设 的 体制性 障碍 , 结构性 矛盾 , 政策性 问题 , 深入 推进 军队 组织 形态 现代化 , 加快 构建 中国 特色 现代 军事力量 体系 .	With a firm commitment to strengthening the military through reform, we must be resolute in driving deeper reform in national defense and the armed forces, address institutional, structural, and policy issues that are hindering the development of national defense and the armed forces, further modernize the way in which the military is organized, and accelerate the establishment of a distinctly Ch…	深化	坚定不移	idiomatic phrase	deeper	adjective	resolute	adjective	down
353	要 [[深化]] 生态 文明 体制改革 , 尽快 把 生态 文明 制度 的 " 四梁 八柱 " 建立 起来 , 把 生态 文明 建设 纳入 制度化 , 法治化 轨道 .	Reform for ecological progress should be driven to a new level, and a pertinent institutional framework should be set up as soon as possible, providing functional mechanisms buttressed by the rule of law.</seg>	深化	n/a	n/a	drive to	verb	n/a	n/a	对等
354	要 深入 实施 公民道德 建设工程 , [[深化]] 群众性 精神文明 创建活动 , 引导 广大 人民 群众 自觉 践行 社会主义 核心 价值观 , 树立 良好 道德风尚 , </seg>	By continuing public ethical programs and activities for promoting public ethical progress, we work to increase the public's consciousness of putting the core socialist values into practice, foster virtue in society;</seg>	深化	n/a	n/a	continue	verb	n/a	n/a	对等
355	中国 将 继续 坚持 正确 义利观 , [[深化]] 同 发展中国家 务实 合作 , 实现 同呼吸 , 共命运 , 齐 发展 .	China will continue to uphold justice and friendship and pursue shared interests, and boost pragmatic cooperation with other developing countries to achieve common development.</seg>	深化	n/a	n/a	boost	verb	n/a	n/a	对等
356	中国 将 按照 亲诚惠容 理念 同 周边国家 [[深化]] 互利 合作 , </seg>	We will further enhance mutually beneficial cooperation with our neighbors based on friendship, good faith, mutual benefit, and inclusiveness.</seg>	深化	n/a	n/a	further enhance	verb	n/a	n/a	强化
357	坚定不移 [[深化]] 供给 侧 结构性 改革 , 推动 经济社会 持续 健康 发展 , 使 全面 建成 小康社会 得到 人民 认可 , 经得起 历史 检验 .	We will extend supply-side reform and promote the sustained and balanced development of the economy and society, working to ensure that the society we build wins the approval of our people and stands the test of time.</seg>	深化	坚定不移	idiomatic phrase	extend	verb	n/a	omission	down
358	要 [[深化]] 人民币 汇率 形成 机制 改革 , 稳步 推进 人民币 国际化 , 稳步 实现 资本 项目 可兑换 .	We will continue to reform the Renminbi exchange rate mechanism, promote internationalization of the Renminbi, and achieve capital account convertibility;</seg>	深化	n/a	n/a	continue	verb	n/a	n/a	对等
359	全军 要 坚定不移 [[深化]] 国防 和 军队 改革 , 深入 解决 制约 国防 和 军队 建设 的 体制性 障碍 , 结构性 矛盾 , 政策性 问题 , 完善 和 发展 中国 特色 社会主义 军事 制度 , </seg>	We must drive deeper all-round reform of national defense and the military, overcome prominent institutional, structural, and policy barriers that constrain their development, improve and develop the system of a modem military with Chinese characteristics, </seg>	深化	坚定不移	idiomatic phrase	deeper	adjective	n/a	omission	down
360	这 就 需要 我们 加强 对 当代 资本主义 的 研究 , 分析 把握 其 出现 的 各种 变化 及其 本质 , [[深化]] 对 资本主义 和 国际 政治经济 关系 深刻 复杂 变化 的 规律性 认识 .	Accordingly, we need to enhance our research on modern capitalism, analyze what changes are happening and the nature of these changes, and acquire a better understanding of the law governing the profound and complicated changes in capitalism and international political and economic relations.</seg>	深化	n/a	n/a	better	adjective	n/a	n/a	对等
361	[[深化]] 对 社会 运行 规律 和 治理 规律 的 认识 , </seg>	Develop a deeper understanding of society and social governance.</seg>	深化	n/a	n/a	deeper	adjective	n/a	n/a	对等
362	我们 应该 再接再厉 , 全面 [[深化]] 金砖 伙伴关系 , 开启 金砖 合作 第二个 " 金色 十年 " .	We must redouble our efforts to further BRICS partnership and usher in the second golden decade of BRICS cooperation.</seg>	深化	全面	adverb	further	verb	n/a	omission	down
363	坚定不移 [[深化]] 各 方面 的 改革 , 坚定不移 地 扩大开放 , 使 改革 和 开放 相互促进 , 相得益彰 .	achieve deeper all-round reform, and open China still wider to the world. We will see that reform and opening up complement and reinforce each other.</seg>	深化	坚定不移	idiomatic phrase	deeper	adjective	n/a	omission	down
364	[[深化]] 内地 和 港澳地区 交流 合作 , 保持 香港 , 澳门 繁荣 稳定 .	We have thus boosted exchanges and cooperation between the mainland and the two regions and maintained prosperity and stability in Hong Kong and Macao.</seg>	深化	n/a	n/a	boost	verb	n/a	n/a	对等
365	以 全新 的 视野 [[深化]] 对 共产党 执政 规律 , 社会主义 建设 规律 , 人类 社会 发展 规律 的 认识 , </seg>	and has adopted an entirely new perspective to deepen its understanding of the laws that underlie governance by a Communist party, the development of socialism, and the evolution of human society.</seg>	深化	以……	prepositional phrase	deepen	verb	adopt…	verb	equal
366	[[深化]] 司法 体制改革 , 提高 全 民族 法治 素养 和 道德素质 .	We must further the reform of the judicial system, and strengthen rule of law awareness among all our people while also enhancing their moral integrity.</seg>	深化	n/a	n/a	further	verb	n/a	n/a	对等
367	必须 坚持 一个 中国 原则 , 坚持 " 九二 共识 " , 推动 两岸关系 和平 发展 , [[深化]] 两岸 经济 合作 和 文化 往来 , </seg>	We must uphold the one-China principle and the 1992 Consensus, promote the peaceful development of cross-Straits relations, deepen economic cooperation and cultural exchange between the two sides of the Straits, </seg>	深化	n/a	n/a	deepen	verb	n/a	n/a	对等
368	( 一 ) [[深化]] 供给 侧 结构性 改革 .	1. Furthering supply-side structural reform</seg>	深化	n/a	n/a	further	verb	n/a	n/a	对等
369	[[深化]] 科技体制 改革 , 建立 以 企业 为 主体 , 市场 为 导向 , 产学研 深度 融合 的 技术创新 体系 , </seg>	We will further reform the management system for science and technology, and develop a market-oriented system for technological innovation in which enterprises are the main players and synergy is created through the joint efforts of enterprises, universities, and research institutes.</seg>	深化	n/a	n/a	further	adverb	n/a	n/a	对等
370	巩固 和 完善 农村 基本 经营 制度 , [[深化]] 农村土地 制度 改革 , 完善 承包地 " 三权 " 分 置 制度 .	We will consolidate and improve the basic rural operation system, advance reform of the rural land system, and improve the system for separating the ownership rights, contract rights, and management rights for contracted rural land.</seg>	深化	n/a	n/a	advance	verb	n/a	n/a	对等
371	[[深化]] 农村 集体 产权制度 改革 , 保障 农民 财产 权益 , 壮大 集体经济 .	We will press ahead with reform of the rural collective property rights system, safeguard the property rights and interests of rural people, and strengthen the collective economy.</seg>	深化	n/a	n/a	press ahead with	verb	n/a	n/a	对等
372	[[深化]] 国有企业 改革 , 发展 混合 所有制 经济 , 培育 具有 全球 竞争力 的 世界 一流 企业 .	We will further reform of state-owned enterprises, develop mixed-ownership economic entities, and turn Chinese enterprises into world-class, globally competitive firms.</seg>	深化	n/a	n/a	further	verb	n/a	n/a	对等
373	[[深化]] 商事 制度 改革 , 打破 行政性 垄断 , 防止 市场 垄断 , 加快 要素 价格 市场化 改革 , </seg>	We will deepen reforms in the business sector, break administrative monopolies, preclude the forming of market monopolies, speed up the reform of market-based pricing of factors of production, </seg>	深化	n/a	n/a	deepen	verb	n/a	n/a	对等
374	[[深化]] 投融资 体制改革 , 发挥 投资 对 优化 供给 结构 的 关键性 作用 .	We will deepen reform of the investment and financing systems, and enable investment to play a crucial role in improving the supply structure.</seg>	深化	n/a	n/a	deepen	verb	n/a	n/a	对等
375	[[深化]] 税收制度 改革 , 健全 地方税 体系 .	We will deepen reform of the taxation system, and improve the local tax system.</seg>	深化	n/a	n/a	deepen	verb	n/a	n/a	对等
376	[[深化]] 金融体制 改革 , 增强 金融服务 实体 经济 能力 , 提高 直接 融资 比重 , 促进 多层次 资本 市场 健康 发展 .	We will deepen institutional reform in the financial sector, make it better serve the real economy, increase the proportion of direct financing, and promote the healthy development of a multilevel capital market.</seg>	深化	n/a	n/a	deepen	verb	n/a	n/a	对等
377	健全 货币政策 和 宏观 审慎 政策 双 支柱 调控 框架 , [[深化]] 利率 和 汇率 市场化 改革 .	We will improve the framework of regulation underpinned by monetary policy and macro-prudential policy, and see that interest rates and exchange rates become more market-based.</seg>	深化	n/a	n/a	more market-based	adjective	n/a	n/a	对等
378	( 四 ) [[深化]] 依法治国 实践 .	4. Advancing law-based governance</seg>	深化	n/a	n/a	advance	verb	n/a	n/a	对等
379	[[深化]] 司法 体制 综合 配套改革 , 全面落实 司法 责任制 , 努力 让 人民 群众 在 每 一个 司法 案件 中 感受 到 公平正义 .	We will carry out comprehensive and integrated reform of the judicial system and enforce judicial accountability in all respects, so that the people can see in every judicial case that justice is served.</seg>	深化	n/a	n/a	carry out	verb	n/a	n/a	omission
380	( 五 ) [[深化]] 机构 和 行政 体制改革 .	5. Deepening reform of Party and government institutions and the system of government administration</seg>	深化	n/a	n/a	deepen	verb	n/a	n/a	omission
381	转变 政府职能 , [[深化]] 简政放权 , 创新 监管 方式 , 增强 政府 公信力 和 执行力 , 建设 人民满意 的 服务型 政府 .	The government needs to transform its functions, further streamline administration and delegate powers, develop new ways of regulation and supervision, and strengthen its credibility and administrative capacity, building itself into a service-oriented government able to satisfy the needs of the people.</seg>	深化	n/a	n/a	further	adverb	n/a	n/a	对等
382	[[深化]] 事业单位 改革 , 强化 公益 属性 , 推进 政事 分开 , 事企 分开 , 管办 分离 .	We will deepen the reform of public institutions to see that they focus on serving public interests, relieve them of government functions, keep them away from business activities, and let them run their own day-to-day operations while maintaining supervision over them.</seg>	深化	n/a	n/a	deepen	verb	n/a	n/a	对等
383	全面 贯彻 党 的 民族 政策 , [[深化]] 民族团结 进步 教育 , 铸牢 中华民族 共同体 意识 , </seg>	We will fully implement the Party's policies concerning ethnic groups, heighten public awareness of ethnic unity and progress, and create a strong sense of community for the Chinese nation.</seg>	深化	n/a	n/a	heighten	verb	n/a	n/a	对等
384	[[深化]] 马克思主义 理论 研究 和 建设 , 加快 构建 中国 特色 哲学 社会科学 , 加强 中国 特色 新型 智库 建设 .	We will work harder to study and develop Marxist theory, work faster to develop philosophy and social sciences with Chinese characteristics, and develop new types of think tanks with distinctive Chinese features.</seg>	深化	n/a	n/a	work harder to	verb	n/a	n/a	对等
385	广泛开展 理想信念 教育 , [[深化]] 中国 特色 社会主义 和 中国 梦 宣传教育 , </seg>	We will undertake extensive public awareness activities to help the people develop firm ideals and convictions, build their awareness of socialism with Chinese characteristics and the Chinese Dream, </seg>	深化	n/a	n/a	build	verb	n/a	n/a	对等
386	加强 和 改进 思想 政治 工作 , [[深化]] 群众性 精神文明 创建活动 .	We will improve and strengthen our ideological and political work, and launch initiatives to raise the public's cultural-ethical standards.</seg>	深化	n/a	n/a	launch	verb	n/a	n/a	弱化
387	要 [[深化]] 文化 体制改革 , 完善 文化 管理体制 , 加快 构建 把 社会效益 放在首位 , 社会效益 和 经济效益 相 统一 的 体制 机制 .	We need to deepen structural reform of the cultural sector, improve the cultural management system, and accelerate the establishment of systems and mechanisms that put social benefits first while pursuing economic returns.</seg>	深化	n/a	n/a	deepen	verb	n/a	n/a	对等
388	必须 把 教育 事业 放在 优先 位置 , [[深化]] 教育 改革 , 加快 教育 现代化 , 办好 人民满意 的 教育 .	We must give priority to education, further reform in education, speed up its modernization, and develop education that people are satisfied with.</seg>	深化	n/a	n/a	further	verb	n/a	n/a	对等
389	完善 职业 教育 和 培训 体系 , [[深化]] 产教 融合 , 校企 合作 .	We will improve the system of vocational education and training, and promote integration between industry and education and cooperation between enterprises and colleges.</seg>	深化	n/a	n/a	promote	verb	n/a	n/a	对等
390	[[深化]] 医药卫生 体制改革 , 全面 建立 中国 特色 基本 医疗卫生 制度 , 医疗保障 制度 和 优质 高效 的 医疗卫生 服务体系 , 健全 现代 医院 管理制度 .	We will deepen reform of the medicine and healthcare system, establish distinctively Chinese systems for providing basic healthcare, medical insurance, and quality and efficient healthcare services, and develop a sound modern hospital management system.</seg>	深化	n/a	n/a	deepen	verb	n/a	n/a	对等
391	继续 [[深化]] 国防 和 军队 改革 , 深化 军官 职业化 制度 , 文职人员 制度 , 兵役制度 等 重大 政策 制度 改革 , </seg>	We will continue to deepen national defense and military reform. We will further the reform of major policy systems, including the career officers system, the system for posting civilian personnel in the military, and the military service system.</seg>	深化	n/a	n/a	deepen	verb	n/a	n/a	国防
392	继续 深化 国防 和 军队 改革 , [[深化]] 军官 职业化 制度 , 文职人员 制度 , 兵役制度 等 重大 政策 制度 改革 , </seg>	We will continue to deepen national defense and military reform. We will further the reform of major policy systems, including the career officers system, the system for posting civilian personnel in the military, and the military service system.</seg>	深化	n/a	n/a	further	verb	n/a	n/a	军队
393	[[深化]] 国防科技 工业 改革 , 形成 军民 融合 深度 发展 格局 , 构建 一体化 的 国家 战略 体系 和 能力 .	We will speed up implementation of major projects, deepen reform of defense-related science, technology, and industry, achieve greater military-civilian integration, and build integrated national strategies and strategic capabilities.</seg>	深化	n/a	n/a	deepen	verb	n/a	n/a	对等
394	[[深化]] 武警部队 改革 , 建设 现代化 武装警察 部队 .	We will carry out further reforms to build a modernized armed police force.</seg>	深化	n/a	n/a	further	adjective	n/a	n/a	对等
395	按照 亲诚惠容 理念 和 与 邻 为 善 , 以邻 为伴 周边 外交 方针 [[深化]] 同 周边国家 关系 , </seg>	China will deepen relations with its neighbors in accordance with the principle of amity, sincerity, mutual benefit, and inclusiveness and the policy of forging friendship and partnership with its neighbors.</seg>	深化	n/a	n/a	deepen	verb	n/a	n/a	对等
396	[[深化]] 标本兼治 , 保证 干部 清正 , 政府 清廉 , 政治 清明 , 才能 跳出 历史 周期率 , 确保 党和国家 长治久安 .	Only by intensifying efforts to address both the symptoms and root causes of corruption-by making sure that officials arehonest, government is clean, and political affairs are handled with integrity-can we avoid history's cycle of rise and fall and ensure the long-term stability of the Party and the country.</seg>	深化	n/a	n/a	intensify	verb	n/a	n/a	对等
397	[[深化]] 政治 巡视 , 坚持 发现 问题 , 形成 震慑 不 动摇 , 建立 巡视 巡察 上下 联动 的 监督网 .	We will intensify political inspection to identify problems and ensure that deterrence works; we will establish an oversight network that facilitates coordination in disciplinary inspections conducted at different levels.</seg>	深化	n/a	n/a	intensify	verb	n/a	n/a
398	[[深化]] 国家 监察 体制改革 , 将 试点工作 在 全国 推开 , 组建 国家 , 省 , 市 , 县 监察 委员会 , 同 党的纪律 检查 机关 合署 办公 , </seg>	We will deepen reform of the national supervision system, conduct trials throughout the country, and establish supervisory commissions at the national, provincial, prefectural, and county levels, which work together with the Party'sdisciplinary inspection commissions as one office while keeping their own identity.</seg>	深化	n/a	n/a	deepen	verb	n/a	n/a
399	要 [[深化]] 全方位 外交 布局 , 拓展 全球 伙伴 关系网 , 不断扩大 我国 的 ‘ 朋友圈 ‘ .	You should endeavor to pursue a broad diplomatic agenda, expand the network of global partnerships, and make more friends across the world.</seg>	深化	n/a	n/a	endeavor to pursue	verb	n/a	n/a
400	要 推动 共建 ‘ 一带 一路 ‘ , [[深化]] 同 各国 的 广泛 合作 , 促进 共同 发展 .	You should promote BRI, boost win-win cooperation between China and other countries, and pursue common development.</seg>	深化	n/a	n/a	boost	verb	n/a	n/a
401	我们 提出 要 使 市场 在 资源配置 中起 决定性 作用 , 更好 发挥 政府 作用 , [[深化]] 经济体制 改革 , </seg>	We have stated that we will let the market play the decisive role in allocating resources, let the government play its role better, and drive deeper reform in the economic system.</seg>	深化	n/a	n/a	drive deeper	verb	n/a	n/a
402	交通运输 部等 有关 部门 和 各 地区 要 认真 贯彻落实 党 的 十九 大 精神 , 从 实施 乡村 振兴 战略 , 打赢 脱贫 攻坚战 的 高度 , 进一步 [[深化]] 对 建设 农村公路 重要 意义 的 认识 , </seg>	The Ministry of Transport, relevant departments, and all localities must fully implement the decisions and plans made at the 19th CPC National Congress, and make sure they understand the importance of building roads in rural areas as a component of the rural revitaliza­tion strategy and the final fight against poverty.</seg>	深化	进一步	adverb	make sure	verb	n/a	omission	down
403	要 [[深化]] 供给 侧 结构性 改革 , 加快 发展 先进 制造业 , 推动 互联网 , 大 数据 , 人工智能 同 实体 经济 深度 融合 , </seg>	China should extend its supply-side structural reform, develop advanced manufacturing industry, and inte­grate the real economy fully with the internet, big data and artificial intelligence technology.</seg>	深化	n/a	n/a	extend	verb	n/a	n/a
404	五是 要 [[深化]] 经济体制 改革 , 完善 现代化 经济 体系 的 制度 保障 , </seg>	Fifth, further reform our economic system to provide institutional guarantees for the modernized economy.</seg>	深化	n/a	n/a	further	verb	n/a	n/a
405	( 四 ) [[深化]] 标本兼治 , 夺取 反腐败 斗争 压倒性 胜利 .	Fourth, we must intensify efforts to address both the symptoms and root causes of corruption, and secure a sweeping victory.</seg>	深化	n/a	n/a	intensify efforts to	verb	n/a	n/a
406	党 的 十八 大 以来 我们 以 霹雳 手段 惩治腐败 , 党 的 十九 大后 仍然 要 一刻不停 歇 深入 推进 反腐败 斗争 , 激浊扬清 , 固本 培元 , 不断 [[深化]] 标本兼治 .	We have fought against corruption with decisive measures since the 18th CPC National Congress, and we must continue to carry it through to the end after the 19th CPC National Congress, to eliminate vice and exalt virtue, consolidate the foundation of our values, and make sure both symptoms and root causes are addressed.</seg>	深化	不断	adverb	make sure	verb	n/a	omission	down
407	要 [[深化]] 反腐败 国际 合作 , 坚持 追逃 防逃 两手抓 , </seg>	We need to expand international coopera­tion on the fight against corruption, tracking down corrupt officials who have fled overseas and preventing more from fleeing.</seg>	深化	n/a	n/a	expand	verb	n/a	n/a
408	要 [[深化]] 政治 巡视 , 在 政治 高度 上 突出 党 的 全面 领导 , </seg>	We will intensify political inspection with a view to highlighting the Party's comprehensive leadership and strengthening the Party.</seg>	深化	n/a	n/a	intensify	verb	n/a	n/a
409	要 [[深化]] 纪律检查 体制改革 , 持续 转 职能 , 转 方式 , 转 作风 , 推进 理念 思路 , 体制 机制 , 方式 方法 创新 , </seg>	They should extend reform of the discipline inspection system by transforming its func­tions and methods to create new approaches, new initiatives and new measures.</seg>	深化	n/a	n/a	extend	verb	n/a	n/a
410	深入开展 理想信念 教育 , [[深化]] 新 时代 中国 特色 社会主义 和 中国 梦 宣传教育 , 积极 培育 和 践行 社会主义 核心 价值观 , </seg>	We should strengthen education in ideals and convictions, promote socialism with Chinese characteristics for a new era and the Chinese Dream, and actively foster and implement the core socialist values.</seg>	深化	n/a	n/a	promote	verb	n/a	n/a
411	要 更 大 力度 转变 政府职能 , [[深化]] 简政放权 , 放管 结合 , 优化 服务 改革 , 全面 提升 政府 治理 能力 .	We need to make greater efforts to transform government functions, further streamline administration, and delegate powers, striking the right balance and optimizing services to improve our governance capacity in all sectors.</seg>	深化	n/a	n/a	further	verb	n/a	n/a
412	围绕 种业 , 医疗 , 教育 , 体育 , 电信 , 互联网 , 文化 , 维修 , 金融 , 航运 等 重点 领域 , [[深化]] 现代农业 , 高新技术 产业 , 现代 服务业 对外开放 , 推动 服务 贸易 加快 发展 , 保护 外商投资 合法权益 , 推进 航运 逐步 开放 .	We will open the sectors of modern agri­culture, new and high-tech industries, and modern services wider to the world, accelerate the development of trade in services, protect the legitimate rights and interests of foreign investors, and gradually open up the shipping industry. The focus will be put on sectors such as seeds, medicine, education, sports, telecommunications, the internet, culture, …	深化	n/a	n/a	wider	adjective	n/a	n/a
413	坚定不移 贯彻 以 人民 为 中心 的 发展 思想 , 落实 新 发展 理念 , 建设 现代化 经济 体系 , [[深化]] 供给 侧 结构性 改革 , 加快 实施 创新 驱动 发展 战略 , 乡村 振兴 战略 , 区域 协调 发展 战略 , </seg>	Following the people-centered devel­opment philosophy and the new development vision, we will modernize our economic system, deepen supply-side structural reform, and accelerate implementation of the strategies of innovation-driven development, rural revitalization, and coordinated regional develop­ment.</seg>	深化	n/a	n/a	deepen	verb	n/a	n/a
414	不断 [[深化]] 对 共产党 执政 规律 , 社会主义 建设 规律 , 人类 社会 发展 规律 的 认识 , 不断 开辟 当代 中国 马克思主义 , 21 世纪 马克思主义 新 境界 !	Finally, we need to have a deeper understanding of governance by a communist party, the development of socialism, and the evolution of human society and open up new prospects for the development of Marxism in contemporary China and the 21st century.</seg	深化	不断	adverb	deeper	adjective	n/a	omission	down
415	第三 , 全面 [[深化]] 科技体制 改革 , 提升 创新 体系 效能 , 着力 激发 创新 活力 .	Third, we should reform in depth the system of science and tech­nology in all respects, improve innovation efficiency and inspire inno­vation vitality.</seg>	深化	全面	adverb	in depth	prepositional phrase	in all respects	Prepositional phrase	equal
416	要 [[深化]] 国际 科技交流 合作 , 在 更 高起点 上 推进 自主 创新 , </seg>	We will enhance scientific and technological exchange and cooperation with other countries, and promote innova_x001F_tion on this basis.</seg>	深化	n/a	n/a	enhance	verb	n/a	n/a
417	当前 和 今后 一个 时期 , 要 [[深化]] 外交 布局 , 落实 重大 外交活动 规划 , </seg>	Now and in the time to come, we should pursue a broader diplo_x001F_matic agenda, and see that our major initiatives are delivered as planned.</seg>	深化	n/a	n/a	broader	adjective	n/a	n/a
418	要 [[深化]] 同 发展中国家 团结合作 , 推动 形成 携手 共进 , 共同 发展 新 局面 .	We should strengthen ties and cooperation with other develop_x001F_ing countries to promote common progress and development.</seg>	深化	n/a	n/a	strengthen	verb	n/a	n/a
419	我们 以 这个 题目 进行 集体 学习 , 目的 是 [[深化]] 对党 的 政治 建设 的 认识 , 增强 推进 党 的 政治 建设 的 自觉性 和 坚定性 .	The goal of our study at today's session is to further understand this subject and consequently adopt a more purposeful and resolute approach.</seg>	深化	n/a	n/a	further	adverb	n/a	n/a
420	我们 要 继续 推进 ‘ 油气 + ‘ 合作 模式 , [[深化]] 石油 , 天然气 勘探 , 开采 , 炼化 , 储运 等 全 产业链 合作 , </seg>	We will continue our "oil and gas-plus" model and intensify energy cooperation across the entire industrial chain, which includes oil and gas exploration, extraction, refinery, storage and transportation.</seg>	深化	n/a	n/a	intensify	verb	n/a	n/a
421	五国 秉持 开放 包容 , 合作 共赢 金砖 精神 , 推动 各 领域 务实 合作 不断深入 , [[深化]] 了 团结 互信 , 增进 了 五国 人民 福祉 , 拉紧 了 利益 和 情感 纽带 , </seg>	We five BRICS countries, guided by the BRICS spirit of openness, inclusiveness and win-win cooperation, have expanded our cooperation, strengthened our solidarity and mutual trust, improved the lives of our peoples, and drawn our bond of interests and friendship even closer.</seg>	深化	n/a	n/a	strengthen	verb	n/a	n/a
422	要 树立 全球 视野 , [[深化]] 国际 创新 交流 合作 , 发挥 各自 比较 优势 和 资源 禀赋 , 让 科技进步 惠及 更 多 国家 和 人民 .	We need to develop a global perspective, boost international exchanges and cooperation in innovation, and fully leverage each other's compar_x001F_ative strengths and resource endowment, so as to enable more coun_x001F_tries and people to benefit from scientific and technological advances.</seg>	深化	n/a	n/a	boost	verb	n/a	n/a
423	在实践中 , 我们 不断 [[深化]] 对 宣传 思想 工作 的 规律性 认识 , 提出 了 一系列 新 思想 新 观点 新论断 , 这 就是 坚持 党 对 意识形态 工作 的 领导权 , </seg>	In practice, we have furthered our understanding of our public communication, and put forward new ideas, perspectives and visions: We must uphold CPC leadership over ideological work.</seg>	深化	不断	adverb	further	verb	n/a	omission	down
424	我们 以 这个 题目 进行 集体 学习 , 目的 是 加深 对 这 一 重大 战略 的 理解 , 明确 思路 , [[深化]] 认识 , 切实 把 工作 做好 .	Focused on this topic, this group study session aims to further our understanding of the strategy so that we have a clear picture of the guidelines and improve our performance accordingly.</seg>	深化	n/a	n/a	clear	adjective	n/a	n/a
425	要 [[深化]] 户籍制度 改革 , 强化 常住人口 基本 公共服务 , 维护 进城 落户 农民 的 土地 承包 权 , 宅基地 使用权 , 集体 收益分配 权 , 加快 农业 转移 人口 市民化 .	We need to further reform the household registration system, improve basic public services for farmers who have become permanent urban residents, and at the same time continue to protect their land contracting rights, their rights to use homestead, and their rights to share collective income of their villages.</seg>	深化	n/a	n/a	further	verb	n/a	n/a
426	要 以 市场需求 为 导向 , [[深化]] 农业 供给 侧 结构性 改革 , 不断 提高 农业 综合 效益 和 竞争力 .	We should extend supply-side structural reform and enhance the overall efficiency and competitiveness of our agriculture based on market demand.</seg>	深化	n/a	n/a	enhance	verb	n/a	n/a
427	第二 , [[深化]] 办学 体制 和 教育 管理 改革 , 充分 激发 教育 事业 发展 生机 活力 .	Second, we should drive deeper reform of school operating mech_x001F_anisms and education management to fully release the vigor of educa_x001F_tion.</seg>	深化	n/a	n/a	drive deeper	verb	n/a	n/a
428	要 运行 好 , 发展 好 这样 庞大 而 复杂 的 教育 事业 , 必须 针对 学校 自我 约束 和 自我 发展 机制 不 健全 , 政府 管理 越位 缺位 错位 不 到位 , 社会 参与 不足 等 问题 , [[深化]] 办学 体制 和 教育 管理 改革 , 推进 教育领域 治理 能力 和 水平 现代化 .	In order to run and develop this large and complex sector well, we must further our reform in school operating mecha_x001F_nism and education management, modernize our capacity and raise the level of governance in education by addressing such problems as inadequacy in self-restraint and self-development of schools, exces_x001F_sive, deficient, improper and underperforming governance of schools by…	深化	n/a	n/a	further	verb	n/a	n/a
429	中国 决定 设立 中国 非洲 研究院 , 同非方 [[深化]] 文明 互鉴 ; </seg>	China will estab_x001F_lish an institute of African studies to enhance inter-civilizational exchanges with African nations.</seg>	深化	n/a	n/a	enhance	verb	n/a	n/a
430	要 [[深化]] 我军 党的建设 制度 改革 , </seg>	We need to further reform the organizational systems of the Party in the military.</seg>	深化	n/a	n/a	further	verb	n/a	n/a
431	充分 激发 创新 潜能 和 市场 活力 , [[深化]] 国际 创新 交流 合作 , 更好 应对 各自 和 共同 的 发展 挑战 .	We should boost innovation and market vitality, and expand international exchanges and cooperation in innovation so as to better meet our own and our common challenges.</seg>	深化	n/a	n/a	expand	verb	n/a	n/a
432	这届 进口 博览会 以 ‘ 新 时代 , 共享 未来 ‘ 为 主题 , 就是 要 欢迎 各国 朋友 , 把握 新 时代 中国 发展 机遇 , [[深化]] 国际 经贸合作 , 实现 共同 繁荣 进步 .	Under the theme of "New Era, Shared Future, the CIIE will help friends from around the world to seize opportunities presented by China's development in the new eta and offer a platform for us to expand international business cooperation for shared prosperity and progress.</seg>	深化	n/a	n/a	expand	verb	n/a	n/a
433	中国 正在 稳步 扩大 金融业 开放 , 持续 推进 服务业 开放 , [[深化]] 农业 , 采矿业 , 制造业 开放 , </seg>	We are steadily increasing the openness of the financial sector, continuing to open up the service sector, and working towards greater openness in the agricultural, mining and manufactur_x001F_ing sectors.</seg>	深化	n/a	n/a	work towards greater	verb	n/a	n/a
434	中国 将 支持 自由贸易 试验区 深化改革 创新 , 持续 [[深化]] 差别化 探索 , 加大 压力 测试 , 发挥 自由贸易 试验区 改革开放 试验田 作用 .	China will support deeper reform and innovation in its pilot free trade zones, continue to experiment with new differentiated policies and practices in these zones, and step up stress tests, so as to give full play to their role as a testing ground for reform and opening up.</seg>	深化	持续	adverb	continue to	verb	n/a	omission	down
435	同 相关 国家 一道 推进 重大项目 建设 , 搭建 更 多 贸易 促进 平台 , 鼓励 更 多 有 实力 , 信誉 好 的 中国 企业 到 沿线 国家 开展 投资 合作 , [[深化]] 生态 , 科技 , 文化 , 民生 等 各 领域 交流 合作 , </seg>	We will work with participating countries on major projects, set up more trade promotion platforms, and encourage more well-established and strong Chinese companies with good reputation to invest in countries along the Belt and Road and enhance coopera_x001F_tion in eco-environmental protection, science and technology, culture, and in improving people's lives.</seg>	深化	n/a	n/a	enhance	verb	n/a	n/a
436	我 相信 , 只要 我们 保持 战略 定力 , 全面 深化改革 开放 , [[深化]] 供给 侧 结构性 改革 , 下大 气力 解决 存在 的 突出 矛盾 和 问题 , 中国 经济 就 一定 能 加快 转入 高质量 发展 轨道 , </seg>	I am convinced that as long as we have confidence in our strate_x001F_gies, advance reform and opening up in all respects, intensify supply-_x001F_side structural reform, and make greater efforts to solve outstanding problems, the Chinese economy will surely make a rapid transition to quality development;</seg>	深化	n/a	n/a	intensify	verb	n/a	n/a
437	我们 要 以 反腐败 永远 在 路上 的 坚韧 和 执着 , [[深化]] 标本兼治 , 坚决 清除 一切 腐败分子 , </seg>	We must have the resolve and tenacity to persevere in the never-ending fight against corruption, intensifying our efforts to address both the symptoms and root causes in order to clean out all corrupt officials.</seg>	深化	n/a	n/a	intensify	verb	n/a	n/a
438	要 [[深化]] 战争 和 作战 筹划 , 确保 一旦 有事 能 快速 有 效应 对 .	We should enhance war and combat capabilities to ensure rapid and effective response in case of war.</seg>	深化	n/a	n/a	enhance	verb	n/a	n/a
439	要 [[深化]] 诉讼 制度 改革 , 推进 案件 繁简 分流 , 轻重 分离 , 快慢 分 道 , 推动 大 数据 , 人工智能 等 科技 创新 成果 同 司法 工作 深度 融合 .	We should continue to reform the litigation system, separate complicated, major or time_x001F_-consuming cases from simple, minor or easy ones, and promote wide application of big data, artificial intelligence and other new technolo_x001F_gies in our judicial work.</seg>	深化	n/a	n/a	continue to	verb	n/a	n/a
440	要 [[深化]] 公共 法律 服务体系 建设 , 加快 整合 律师 , 公证 , 司法鉴定 , 仲裁 , 司法 所 , 人民调解 等 法律 服务 资源 , 尽快 建成 覆盖 全 业务 , 全 时空 的 法律 服务网络 .	We should continue to build a public legal services system, accelerate the integration of legal resources including lawyers, notarization, judicial authentication, arbitration judicial offices and mediation, so as to establish an all-encompassing legal services network that is accessible anywhere and anytime.</seg>	深化	n/a	n/a	continue to	verb	n/a	n/a
441	第四 , [[深化]] 两岸 融合 发展 , 夯实 和平统一 基础 .	Fourth, we should promote integrated development of the two sides and cement the foundation for peaceful reunification.</seg>	深化	n/a	n/a	promote	verb	n/a	n/a
442	大家 应该 相互尊重 , 平等 相待 , 增进 互信 , 加强 海上 对话 交流 , [[深化]] 海军 务实 合作 , 走 互利 共 赢 的 海上 安全 之 路 , 携手 应对 各类 海上 共同 威胁 和 挑战 , 合力 维护 海洋 和平 安宁 .	With mutual respect, equality and mutual trust, we need to strengthen maritime dialogue and exchanges, increase practi_x001F_cal naval cooperation, pursue a path of maritime security based on mutual benefit and win-win results, and join hands to respond to common threats and challenges and to maintain maritime peace.</seg>	深化	n/a	n/a	increase	verb	n/a	n/a
443	共建 ‘ 一带 一路 ‘ 倡议 , 目的 是 聚焦 互联互通 , [[深化]] 务实 合作 , </seg>	The Belt and Road Initiative (BRI) aims to enhance connectivity and results-oriented cooperation.</seg>	深化	n/a	n/a	enhance	verb	n/a	n/a
444	我们 还 将 [[深化]] 农业 , 卫生 , 减灾 , 水资源 等 领域 合作 , 同 联合国 在 发展 领域 加强 合作 , 努力 缩小 发展 差距 .	We will also expand cooperation in agriculture, health, disaster mitigation and water resources; and we will enhance cooperation with the United Nations to narrow the gap in development.</seg>	深化	n/a	n/a	expand	verb	n/a	n/a
445	联合 开展 一系列 环保 , 反腐败 等 领域 培训 项目 , [[深化]] 各 领域 人力资源 开发 合作 .	We will organize a number of environmental protection and anti_x001F_corruption training courses, and expand human resources cooperation in various fields.</seg>	深化	n/a	n/a	expand	verb	n/a	n/a
446	[[深化]] 文明 交流 互鉴 , 共建 亚洲 命运 共同体 .	Create an Asian Community of Shared Future Through Mutual Learning.</seg>	深化	n/a	n/a	omission	omission	n/a	n/a
447	按照 加快 推进 政事 分开 , 事企 分开 , 管办 分离 的 原则 , [[深化]] 事业单位 改革 , </seg>	We should extend reform of public institutions in accordance with the principle of relieving them of government functions, keeping them away from business activities, and letting them run their own day-to-day operations while remaining under supervision.</seg>	深化	n/a	n/a	extend	verb	n/a	n/a
448	要 健全 市场 一体化 发展 机制 , [[深化]] 区域合作 机制 , 加强 区域间 基础设施 , 环保 , 产业 等 方面 的 合作 .	We should improve market integration, reinforce regional cooperation, and strengthen inter-regional cooperation in infrastructure, environmental protection and industry.</seg>	深化	n/a	n/a	reinforce	verb	n/a	n/a
449	党 的 十八 大 以来 , 我们 党 把 制度 建设 摆 到 更加 突出 的 位置 , 强调 ‘ 全面 建成 小康社会 , 必须 以 更 大 的 政治 勇气 和 智慧 , 不失时机 [[深化]] 重要 领域 改革 , 坚决 破除 一切 妨碍 科学 发展 的 思想观念 和 体制 机制 弊端 , </seg>	Since its 18th National Congress in 2012, our Party has laid extra emphasis on improving our state systems, stating, "To build a moder_x001F_ately prosperous society in all respects, we must, with greater political courage and vision, lose no time in furthering reform in key sectors, and resolutely discard all notions and mechanisms that hinder efforts to pursue balanced and sustainable developme…	深化	不失时机	idiomatic phrase	further	verb	lose no time in	verb	equal
450	继续 [[深化]] 各 领域 各 方面 体制 机制 改革 , 推动 各 方面 制度 更加 成熟 更加 定型 , 推进 国家 治理 体系 和 治理 能力 现代化 .	To achieve this, we will continue to reform systems and mechanisms in all sectors and areas, and ensure that our systems become more mature and better-defined.</seg>	深化	n/a	n/a	continue to	verb	n/a	n/a
451	不断 [[深化]] 对 共产党 执政 规律 , 社会主义 建设 规律 , 人类 社会 发展 规律 的 认识 , 及时 把 成功 的 实践经验 转化 为 制度 成果 , </seg>	The Party works to improve its understanding of the inner rules behind its governance, the development of socialism, and the evolution of human society. The results of our success in practice are institutionalized in a timely manner.</seg>	深化	不断	adverb	improve	verb	n/a	omission	down
452	我们 应该 坚持 以 开放 求 发展 , [[深化]] 交流 合作 , 坚持 ‘ 拉手 ’ 而 不是 ‘ 松手 ’ , 坚持 ‘ 拆墙 ’ 而 不是 ‘ 筑墙 ’ , </seg>	We need to promote development through opening up, and enhance exchanges and cooperation. We need to stick together rather than drifting apart. We need to tear down walls rather than erecting them.</seg>	深化	n/a	n/a	enhance	verb	n/a	n/a
453	第四 , 继续 [[深化]] 多 双边合作 .	Fourth, China will continue to enhance multilateral and bilateral cooperation.</seg>	深化	n/a	n/a	enhance	verb	n/a	n/a
454	全党 要 以 这次 主题 教育 为 新 的 起点 , 不断 [[深化]] 党 的 自我 革命 , 持续 推动 全党 不忘 初心 , 牢记 使命 .	The whole Party must use this education campaign on our original aspiration and founding mission to commit ourselves to further self-reform.</seg>	深化	不断	adverb	further	adjective	commit to	verb	up
455	我们 坚持 以 伟大 自我 革命 引领 伟大 社会 革命 , 健全 党的领导 制度 体系 , [[深化]] 党的建设 制度 改革 , 完善 全面 从严治党 制度 , 坚决 扭转 一些 领域 党的领导 弱化 , 党的建设 缺失 , 管党 治党 不力 状况 , </seg>	In our effort to lead a social revolution through the Party's self-reform, we have strengthened and improved the relevant systems to fix problems such as the weakening of Party leadership, a failure to strengthen the Party, and inefficiency in Party self-governance in some fields, </seg>	深化	n/a	n/a	strengthen and improve	verb	n/a	n/a
456	要 坚决 查处 各种 风险 背后 的 腐败问题 , [[深化]] 金融 领域 反腐败 工作 , 加大 国有企业 反腐 力度 , </seg>	We must investigate and prosecute cases of corruption that cause harm; we will make greater efforts to combat corruption in financial institutions and state-owned enterpris_x001F_es, </seg>	深化	n/a	n/a	make greater efforts to	verb	n/a	n/a
457	在 中国共产党 成立 100 年时 全面 [[建成]] 小康社会 , 在 新 中国 成立 100 年时 建成 富强 民主 文明 和谐 的 社会主义 现代化 国家 , 赢得 中国 人民 和 中华民族 更加 幸福美好 的 未来 .	Only by upholding socialism with Chinese characteristics can we bring together and lead the whole Party, the whole nation and the people of all ethnic groups in realizing a moderately prosperous society by the centenary of the CPC in 2021 and in turning China into a prosperous, democratic, culturally advanced and harmonious modern socialist country by the centenary of the People's Republic of Chi…	建成	全面	adverb	realize	verb	n/a	omission	down
458	在 中国共产党 成立 100 年时 全面 建成 小康社会 , 在 新 中国 成立 100 年时 [[建成]] 富强 民主 文明 和谐 的 社会主义 现代化 国家 , 赢得 中国 人民 和 中华民族 更加 幸福美好 的 未来 .	Only by upholding socialism with Chinese characteristics can we bring together and lead the whole Party, the whole nation and the people of all ethnic groups in realizing a moderately prosperous society by the centenary of the CPC in 2021 and in turning China into a prosperous, democratic, culturally advanced and harmonious modern socialist country by the centenary of the People's Republic of Chi…	建成	n/a	n/a	turn into	verb	n/a	n/a
459	我们 要 全面 [[建成]] 小康社会 加快 推进 社会主义 现代化 , 实现 中华民族 伟大 复兴 , 必须 始终 高举 中国 特色 社会主义 伟大旗帜 , 坚定不移 坚持 和 发展 中国 特色 社会主义 .	We must always uphold socialism with Chinese characteristics and firmly adhere to and develop Chinese socialism in order to bring about a moderately prosperous society in all respects, accelerate socialist modernization and achieve the great renewal of the Chinese nation.</seg>	建成	全面	adverb	bring about	verb	in all respects	Prepositional phrase	equal
460	我 坚信 , 在 党的领导 下 , 只要 全国 各族人民 紧密团结 , 脚踏实地 , 开拓进取 , 到 本世纪 中叶 , 我们 必将 [[建成]] 富强 民主 文明 和谐 的 社会主义 现代化 国家 , </seg>	I firmly believe that if the people of all ethnic groups unite under the Party's leadership, stand on solid ground and forge ahead with a pioneering spirit, we can certainly build a prosperous, strong, democratic, culturally advanced, and harmonious modern socialist country by the middle of this century.</seg>	建成	n/a	n/a	build	verb	n/a	n/a
461	面向未来 , 中国 将 相继 朝着 两个 宏伟目标 前进 ： 一是 到 2020 年 国内 生产总值 和 城乡居民 人均收入 比 2010 年 翻一番 , 全面 [[建成]] 惠及 十几亿 人口 的 小康社会 .	Looking ahead, China will work towards two goals: First, we will double China's 2010 GDP and per capita income of urban and rural residents by 2020 and bring about a moderately prosperous society in all respects that benefits our population of more than one billion.</seg>	建成	全面	adverb	bring about	verb	in all respects	Prepositional phrase	equal
462	二是 到 2049 年 新 中国 成立 100 年时 [[建成]] 富强 民主 文明 和谐 的 社会主义 现代化 国家 .	Second, we will build China into a modern socialist country that is prosperous, strong, democratic, culturally advanced and harmonious by 2049, when we mark the centenary of the founding of the People's Republic of China.</seg>	建成	n/a	n/a	build	verb	n/a	n/a
463	我们 已经 确定 了 今后 的 奋斗目标 , 这 就是 到 中国共产党 成立 100 年时 全面 [[建成]] 小康社会 , 到 新 中国 成立 100 年时 建成 富强 民主 文明 和谐 的 社会主义 现代化 国家 , 努力实现 中华民族 伟大 复兴 的 中国 梦 .	We have set the goals of completing the building of a moderately prosperous society in all respects by the centenary of the CPC in 2021 and building China into a modern socialist country that is prosperous, strong, democratic, culturally advanced, and harmonious by the centenary of the PRC in 2049 so as to realize the Chinese Dream of the rejuvenation of the Chinese nation.</seg>	建成	全面	adverb	build	verb	in all respects	Prepositional phrase	equal
464	我们 已经 确定 了 今后 的 奋斗目标 , 这 就是 到 中国共产党 成立 100 年时 全面 建成 小康社会 , 到 新 中国 成立 100 年时 [[建成]] 富强 民主 文明 和谐 的 社会主义 现代化 国家 , 努力实现 中华民族 伟大 复兴 的 中国 梦 .	We have set the goals of completing the building of a moderately prosperous society in all respects by the centenary of the CPC in 2021 and building China into a modern socialist country that is prosperous, strong, democratic, culturally advanced, and harmonious by the centenary of the PRC in 2049 so as to realize the Chinese Dream of the rejuvenation of the Chinese nation.</seg>	建成	n/a	n/a	build	verb	n/a	n/a
465	我们 的 奋斗目标 是 , 到 2020 年 国内 生产总值 和 城乡居民 人均收入 在 2010 年 的 基础 上 翻一番 , 全面 [[建成]] 小康社会 ； </seg>	The main goals we set for China are as follows: By 2020, China's GDP and per capita income for urban and rural residents will double the 2010 figures, and the building of a moderately prosperous society in all respects will be accomplished.</seg>	建成	全面	adverb	build	verb	in all respects	Prepositional phrase	equal
466	明确 了 今后 一个 时期 中国 的 发展 蓝图 , 提出 到 2020 年 国内 生产总值 和 城乡居民 人均收入 将 在 2010 年 的 基础 上 翻一番 , 在 中国共产党 建党 100 年时 全而 [[建成]] 小康社会 , 在 新 中国 成立 100 年时 建成 富强 民主 文明 和谐 的 社会主义 现代化 国家 .	According to the blueprint it mapped out for the country's development in the near future, China will double its 2010 GDP and per capita income for both urban and rural residents by 2020, complete the building of a moderately prosperous society in all respects when the Party celebrates its centenary in 2021, and turn itself into a modern socialist country that is prosperous, strong, democratic, c…	建成	全面	adverb	complete the building	verb	in all respects	Prepositional phrase	equal
467	明确 了 今后 一个 时期 中国 的 发展 蓝图 , 提出 到 2020 年 国内 生产总值 和 城乡居民 人均收入 将 在 2010 年 的 基础 上 翻一番 , 在 中国共产党 建党 100 年时 全而 建成 小康社会 , 在 新 中国 成立 100 年时 [[建成]] 富强 民主 文明 和谐 的 社会主义 现代化 国家 .	According to the blueprint it mapped out for the country's development in the near future, China will double its 2010 GDP and per capita income for both urban and rural residents by 2020, complete the building of a moderately prosperous society in all respects when the Party celebrates its centenary in 2021, and turn itself into a modern socialist country that is prosperous, strong, democratic, c…	建成	n/a	n/a	turn into	verb	n/a	n/a
468	我们 的 奋斗目标 是 , 到 2020 年 国内 生产总值 和 城乡居民 人均收入 在 2010 年 基础 上 翻一番 , 全面 [[建成]] 小康社会 ； </seg>	Our objectives are to double the 2010 GDP and per capita income of urban and rural residents, and complete the building of a moderately prosperous society in all respects by 2020.</seg>	建成	全面	adverb	complete the building	verb	in all respects	Prepositional phrase	equal
469	到 本世纪 中叶 , [[建成]] 富强 民主 文明 和谐 的 社会主义 现代化 国家 , 实现 中华民族 伟大 复兴 的 中国 梦 .	By mid-century, we aim to build China into a modern socialist country that is prosperous, strong, democratic, culturally advanced and harmonious, and realize the Chinese Dream of the great renewal of the Chinese nation.</seg>	建成	n/a	n/a	build	verb	n/a	n/a
470	党 的 十八 大 提出 , 在 中国共产党 成立 100 年时 全面 [[建成]] 小康社会 , 在 新 中国 成立 100 年时 建成 富强 民主 文明 和谐 的 社会主义 现代化 国家 .	The Congress proposed to complete the building of a moderately prosperous society in all respects when the CPC celebrates its centenary in 2021, and turn China into a modern socialist country that is prosperous, strong, democratic, culturally advanced and harmonious when the PRC marks its centennial in 2049.</seg>	建成	全面	adverb	complete the building	verb	in all respects	Prepositional phrase	equal
471	党 的 十八 大 提出 , 在 中国共产党 成立 100 年时 全面 建成 小康社会 , 在 新 中国 成立 100 年时 [[建成]] 富强 民主 文明 和谐 的 社会主义 现代化 国家 .	The Congress proposed to complete the building of a moderately prosperous society in all respects when the CPC celebrates its centenary in 2021, and turn China into a modern socialist country that is prosperous, strong, democratic, culturally advanced and harmonious when the PRC marks its centennial in 2049.</seg>	建成	n/a	n/a	turn into	verb	n/a	n/a
472	希望 中拉 双方 共同努力 , 早日 [[建成]] 中拉 合作 论坛 , </seg>	I hope that we will work together to launch the Forum of China-Latin America and the Caribbean Cooperation at an early date.</seg>	建成	早日	adverb	launch	verb	at……	Prepositional phrase	equal
473	中国 已经 确定 了 未来 发展 目标 , 这 就是 到 2020 年 国内 生产总值 和 城乡居民 人均收入 比 2010 年 翻一番 , 全面 [[建成]] 小康社会 , </seg>	China has set the following goals for its future development: By 2020, it will double its 2010 GDP and per capita income of urban and rural residents and realize a moderately prosperous society in all respects;</seg>	建成	全面	adverb	realize	verb	in all respects	Prepositional phrase	equal
474	到 本世纪 中叶 [[建成]] 富强 民主 文明 和谐 的 社会主义 现代化 国家 .	and by the mid-21st century, it will have turned itself into a modern socialist country, prosperous, strong, democratic, culturally advanced and harmonious.</seg>	建成	n/a	n/a	turn into	verb	n/a	n/a
475	到 2020 年 全面 [[建成]] 小康社会 时 .	and they will be under the age of 30 by 2020, when we complete the building of a moderately prosperous society in all respects.</seg>	建成	n/a	n/a	complete the building	verb	n/a	n/a
476	三 我们 党要 带领 13 亿多 人民 全面 [[建成]] 小康社会 , 必须 适应 , 把握 , 引领 经济 发展 新 常态 , 创新 党 领导 经济社会 发展 的 观念 , 体制 , 方式 方法 , </seg>	III. To lead more than 1.3 billion people to build a moderately prosperous Society in all respects, the Party must adapt to, grasp, and steer the new normal of economic development, be innovative in its principles, institutions and methods for leading economic and social development, </seg>	建成	全面	adverb	build	verb	in all respects	Prepositional phrase	equal
477	沿江 省市 和 国家 相关 部门 要 在 思想认识 上 形成 一条心 , 在 实际行动 中 形成 一盘棋 , 共同努力 把 长江 经济带 [[建成]] 生态 更 优美 , 交通 更 顺畅 , 经济 更 协调 , 市场 更 统一 , 机制 更 科学 的 黄金 经济带 .	Provinces and municipalities along the river and relevant state departments should reach consensus and make concerted efforts to build a golden belt with a more beautiful ecology, smoother traffic, a more coordinated economy a more unified market, and a sounder mechanism.</seg>	建成	共同努力	complex	build	verb	make concerted efforts to	verb	equal
478	一是 建设 绿色 智慧 新城 , [[建成]] 国际 一流 , 绿色 , 现代 , 智慧 城市 .	1.Building a world-class, green, modern and smart city;</seg>	建成	n/a	n/a	build	verb	n/a	n/a
479	就是 到 2020 年 实现 国内 生产总值 和 城乡居民 人均收入 比 2010 年 翻一番 , 全面 [[建成]] 小康社会 ; </seg>	The first is to double GDP and the per capita incomes of urban and rural residents compared to 2010 levels, and to complete the building of a moderately prosperous society in all respects by 2020, as the centenary of the CPC approaches.</seg>	建成	全面	adverb	complete the building	verb	in all respects	Prepositional phrase	equal
480	到 本世纪 中叶 [[建成]] 富强 民主 文明 和谐 的 社会主义 现代化 国家 , 实现 中华民族 伟大 复兴 .	The second is to build China into a modern socialist country that is prosperous, strong, democratic, culturally advanced and harmonious, and achieve the great rejuvenation of the Chinese nation by the middle of the century, which will see the centenary of the PRC.</seg>	建成	n/a	n/a	build	verb	n/a	n/a
481	我们 不仅 要 全面 [[建成]] 小康社会 , 而且 要 考虑 更 长远 时期 的 发展 要求 , 加快 形成 适应 经济 发展 新 常态 的 经济 发展 方式 .	As we are working to build a moderately prosperous society in all respects, we also need to consider more long-term development requirements and accelerate our efforts to create a mode of economic development that is suited to the new normal.</seg>	建成	全面	adverb	build	verb	in all respects	Prepositional phrase	equal
482	这样 , 才能 [[建成]] 高质量 的 小康社会 , 才能 为 实现 第二个 百年 奋斗目标 奠定 更为 牢靠 的 基础 .	Only in this way will we be able to realize a moderately prosperous society of high quality and lay down a stronger foundation for realizing the second of the Two Centenary Goals.</seg	建成	n/a	n/a	realize	verb	n/a	n/a
483	真正 要 [[建成]] " 一带 一路 " 必须 在 沿线 国家 民众 中 形成 一个 相互 欣赏 , 相互理解 , 相互尊重 的 人文 格局 .	To implement the initiative, we must create an atmosphere in which people of all participating countries appreciate, understand and respect each other.</seg>	建成	n/a	n/a	implement	verb	n/a	n/a
484	- - 我们 要 保持 两国 4300 多公里 共同 边界 和平 安宁 , 还要 积极开展 边境地区 合作 , 致力于 把 两国 共同 边界 [[建成]] 友谊 和 合作 的 牢固 纽带 .	-We will ensure peace and tranquility in the area along the 4,300-kilometer-long China-Russia border and turn our border into a strong bond for friendship and cooperation through border cooperation.</seg>	建成	n/a	n/a	turn into	verb	n/a	n/a
485	[[建成]] 富强 民主 文明 和谐 的 社会主义 现代化 国家 打下 坚实基础 .	This will lay a solid foundation for us to achieve our next goal in the middle of the century, which will see the 100th anniversary of the founding of the PRC - building China into a prosperous, democratic, culturally advanced, harmonious, modern socialist country.</seg>	建成	n/a	n/a	build	verb	n/a	n/a
486	第一 , 我们 要 将 " 一带 一路 " [[建成]] 和平 之路 .	First, we should build the Belt and Road into a road of peace.</seg>	建成	n/a	n/a	build	verb	n/a	n/a
487	第二 , 我们 要 将 " 一带 一路 " [[建成]] 繁荣 之路 .	Second, we should build the Belt and Road into a road of prosperity.</seg>	建成	n/a	n/a	build	verb	n/a	n/a
488	第三 , 我们 要 将 " 一带 一路 " [[建成]] 开放 之路 .	Third, we should build the Belt and Road into a road of opening up.</seg>	建成	n/a	n/a	build	verb	n/a	n/a
489	第四 , 我们 要 将 " 一带 一路 " [[建成]] 创新 之路 .	Fourth, we should build the Belt and Road into a road of innovation.</seg>	建成	n/a	n/a	build	verb	n/a	n/a
490	第五 , 我们 要 将 " 一带 一路 " [[建成]] 文明 之路 .	Fifth, we should build the Belt and Road into a road connecting different civilizations.</seg>	建成	n/a	n/a	build	verb	n/a	n/a
491	2020 年 全面 [[建成]] 小康社会 后 , 我们 要 激励 全党全国 各族人民 为 实现 第二个 百年 奋斗目标 而 努力 , 踏上 建设 社会主义 现代化 国家 新 征程 , 让 中华民族 以 更加 昂扬 的 姿态 屹立 于 世界 民族之林 .	After achieving the first goal, we will inspire all the Chinese people to work together for the second of the Two Centenary Goals, so that China can move forward on its path towards a modern socialist country and stand firmly and proudly among the nations of the world.</seg>	建成	全面	adverb	achieve	verb	n/a	omission	down
492	全面完成 各项任务 , 确保 如期 全面 [[建成]] 小康社会 , 并 在 此基础 上 乘势而上 , 开启 全面 建设 社会主义 现代化 国家 新 征程 .	and bring all relevant tasks to full completion, this will guarantee that we achieve moderate prosperity throughout the country on schedule, an achievement which will serve as a stepping stone for us to start a new journey towards a modern socialist country.</seg	建成	全面	adverb	achieve	verb	throughout …	Prepositional phrase	equal
493	2020 年 , 我们 将 全面 [[建成]] 小康社会 .	In 2020, we will achieve moderate prosperity in all respects throughout the country.</seg>	建成	全面	adverb	achieve	verb	in all respects	Prepositional phrase	equal
494	我国 稳定 解决 了 十几亿 人 的 温饱 问题 , 总体 上 实现 小康 , 不久 将 全面 [[建成]] 小康社会 , </seg>	China has seen the basic needs of over a billion people met, has basically made it possible for people to live decent lives, and will soon bring the building of a moderately prosperous society to a successful completion.</seg>	建成	全面	adverb	bring to	verb	successful	adjective	up
495	在 全面 建成 小康社会 的 基础 上 , 分 两步走 在 本世纪 中叶 [[建成]] 富强 民主 文明 和谐 美丽 的 社会主义 现代化 强国 ; </seg>	and, that on the basis of finishing the building of a moderately prosperous society in all respects, a two-step approach should be taken to build China into a great modern socialist country that is prosperous, strong, democratic, culturally advanced, harmonious, and beautiful by the middle of the century.</seg>	建成	n/a	n/a	build	verb	n/a	n/a
496	在 这个 基础 上 , 我们 党 提出 , 到 建党 一百年 时 [[建成]] 经济 更加 发展 , 民主 更加 健全 , 科教 更加 进步 , 文化 更加 繁荣 , 社会 更加 和谐 , 人民 生活 更加 殷实 的 小康社会 , </seg>	Building on this, our Party then developed the vision that by the time we celebrate our centenary, we will have developed our society into a moderately prosperous one with a stronger economy, greater democracy, more advanced science and education, thriving culture, greater social harmony, and a better quality of life.</seg>	建成	n/a	n/a	develop	verb	n/a	n/a
497	然后 再 奋斗 三十年 , 到 新 中国 成立 一百年 时 , 基本 实现 现代化 , 把 我国 [[建成]] 社会主义 现代化 国家 .	After this, with another 30 years of work, and by the time we celebrate the centenary of the People's Republic of China, we will have basically achieved modernization and turned China into a modern socialist country.</seg>	建成	n/a	n/a	turn into	verb	n/a	n/a
498	我们 既 要 全面 [[建成]] 小康社会 , 实现 第一个 百年 奋斗目标 , </seg>	In this period, not only must we finish building a moderately prosperous society in all respects and achieve the first centenary goal;</seg>	建成	全面	adverb	finish building	verb	in all respects	Prepositional phrase	equal
499	人民 平等 参与 , 平等 发展 权利 得到 充分 保障 , 法治 国家 , 法治 政府 , 法治 社会 基本 [[建成]] , </seg>	飩he rights of the people to participate and to develop as equals are adequately protected. The rule of law for the country, the government, and society is basically in place.</seg>	建成	基本	adverb	be in place	prepositional phrase	basically	adverb	equal
500	第二个 阶段 , 从 二 ○ 三五年 到 本世纪 中叶 , 在 基本 实现 现代化 的 基础 上 , 再 奋斗 十五年 , 把 我国 [[建成]] 富强 民主 文明 和谐 美丽 的 社会主义 现代化 强国 .	In the second stage from 2035 to the middle of the 21st century, we will, building on having basically achieved modernization, work hard for a further 15 years and develop China into a great modern socialist country that is prosperous, strong, democratic, culturally advanced, harmonious, and beautiful.</seg>	建成	n/a	n/a	develop	verb	n/a	n/a
501	按照 兜 底线 , 织密网 , 建 机制 的 要求 , 全面 [[建成]] 覆盖 全民 , 城乡 统筹 , 权责 清晰 , 保障 适度 , 可 持续 的 多层次 社会保障 体系 .	We will act on the policy requirements to help those most in need, to build a tightly woven safety net, and to build the necessary institutions, as we work to develop a sustainable multi-tiered social security system that covers the entirepopulation in both urban and rural areas, with clearly defined rights and responsibilities, and support that hits the right level.</seg>	建成	全面	adverb	develop	verb	n/a	omission	down
502	到 本世纪 中叶 把 人民军队 全面 [[建成]] 世界 一流 军队 .	and that by the mid-21st century our people's armed forces have been fully transformed into world-class forces.</seg>	建成	全面	adverb	transform	verb	fully	adverb	equal
503	到 2050 年 , 我们 要 把 中国 [[建成]] 富强 民主 文明 和谐 美丽 的 社会主义 现代化 强国 .	By 2050, we will build China into a great modern socialist country that is prosperous, strong, democratic, culturally advanced, harmonious and beautiful.</seg>	建成	n/a	n/a	build	verb	n/a	n/a
504	应该 风雨同舟 , 荣辱与共 , 努力 把 我们 生于 斯 , 长于 斯 的 这个 星球 [[建成]] 一个 和睦 的 大家庭 , 把 世界 各国 人民 对 美好生活 的 向往 变成 现实 .	We are in the same boat, and we should stick together, share weal and woe, endeavor to build this planet of outs into a single harmonious family and turn people's longing for a better life into reality.</seg>	建成	n/a	n/a	build	verb	n/a	n/a
505	为 广大 发展中国家 [[建成]] 了 大批 经济社会 发展 和 民生 改善 项目 .	It has helped them complete numerous projects to facili_x001F_tate their economic and social development and to improve the lives of their people.</seg>	建成	为……	prepositional phrase	complete	verb	help them	verb	equal
506	根据 中共 十九 大 的 安排 , 到 2020 年 中国 将 全面 [[建成]] 小康社会 , </seg>	As envisaged by the CPC at its 19th National Congress in 2017, China will achieve moderate prosperity in all respects throughout the country by the year 2020.</seg>	建成	n/a	n/a	achieve	verb	n/a	n/a
507	到 2035 年 中国 将 基本 实现 社会主义 现代化 , 到 本世纪 中叶 中国 将 [[建成]] 富强 民主 文明 和谐 美丽 的 社会主义 现代化 强国 .	It will, by and large, realize social_x001F_ist modernization by the year 2035, and will turn itself into a great modern socialist country that is prosperous, strong, democratic, culturally advanced, harmonious and beautiful by the middle of this century.</seg>	建成	n/a	n/a	turn into	verb	n/a	n/a
508	要 把 ‘ 一带 一路 ‘ [[建成]] 创新 之 路 , 合作 建设 面向 沿线 国家 的 科技 创新 联盟 和 科技 创新 基地 , 为 各国 共同 发展 创造 机遇 和 平台 .	The Belt and Road Initiative should become an initiative of innovation: We will cooperate with other participating countries to build scientific and technological innovation alliances and bases, and create more opportunities and platforms for common development.</seg>	建成	n/a	n/a	become	verb	n/a	n/a
509	在 我们 这个 13 亿多 人口 的 最大 发展中国家 推进 生态 文明 建设 , [[建成]] 富强 民主 文明 和谐 美丽 的 社会主义 现代化 强国 , 其 影响 将 是 世界性 的 .	If we promote eco-environmental progress and build China, the largest developing country with a popu_x001F_lation of more than 1.3 billion, into a modern socialist country that is prosperous, strong, democratic, culturally advanced, harmonious and beautiful, the influence of our achievement will be worldwide.</seg>	建成	n/a	n/a	build	verb	n/a	n/a
510	到 本世纪 中叶 , [[建成]] 富强 民主 文明 和谐 美丽 的 社会主义 现代化 强国 , </seg>	By the middle of the century, we will develop China into a modern socialist country that is prosperous, strong, democratic, culturally advanced, harmonious, and beautiful.</seg>	建成	n/a	n/a	develop	verb	n/a	n/a
511	生态环境 领域 国家 治理 体系 和 治理 能力 现代化 全面实现 , [[建成]] 美丽 中国 .	Our national eco-environmental governance system and capacity will be fully modernized, and we will complete the task of building a beauti_x001F_ful China.</seg>	建成	n/a	n/a	complete the task of building	verb	n/a	n/a
512	实现 党 在 新 时代 的 强军 目标 , 把 人民军队 全面 [[建成]] 世界 一流 军队 , 完成 好 党和人民 赋予 的 新 时代 使命 任务 , 必须 持之以恒 , 久久 为功 , 下 大气 </seg>	To realize the Party's goal of building a strong military in the new era, to transform the military into world-class armed forces, and to complete the mission entrusted by the Party and the people for the new era, </seg>	建成	全面	adverb	transform	verb	n/a	omission	down
513	2020 年 全面 [[建成]] 小康社会 之后 , 我们 将 消除 绝对 贫困 , 但 相对 贫困 仍 将 长期存在 .	We will have eliminated absolute poverty by the time we achieve moderate prosperity in all respects in 2020, but relative poverty will still exist for a long time.</seg>	建成	全面	adverb	achieve	verb	in all respects	Prepositional phrase	equal
514	要 打造 更具 国际 竞争力 的 留学 教育 , 将 我国 [[建成]] 全球 主要 留学 中心 和 世界 杰出青年 向往 的 留学 目的地 , 吸引 海外 顶尖 人才 来华 留学 , 培养 未来 全球 精英 .	As part of our effort to train global future elites, we should develop interna_x001F_tionally competitive education to attract outstanding students from around the world, thus making China a major world education center and a sought-after destination for international students.</seg>	建成	n/a	n/a	develop	verb	n/a	n/a
515	军事 政策 制度 改革 对 实现 党 在 新 时代 的 强军 目标 , 把 人民军队 全面 [[建成]] 世界 一流 军队 , 对 实现 ‘ 两个 一百年 ‘ 奋斗目标 , 实现 中华民族 伟大 复兴 的 中国 梦 具有 重大意义 .	Reform of the military policy framework is highly significant for realizing the Party's goal of building a strong military in the new era, making the people's armed forces a world-class military, and achieving the Two Centenary Goals and the Chinese Dream of national rejuve_x001F_nation.</seg>	建成	全面	adverb	make	verb	n/a	omission	down
516	要 抓紧 做好 顶层 设计 , 打造 新型 传播 平台 , [[建成]] 新型 主流 媒体 , 扩大 主流 价值 影响力 版图 , 让 党 的 声音 传得 更开 , 传得 更 广 , 传得 更 深入 .	We need to pay close attention to top-level design, create new types of communication platform, establish new mainstream media, and enhance the influence of mainstream values, so that the Party's voice will spread more widely and deeply.</seg>	建成	n/a	n/a	create	verb	n/a	n/a
517	要 深化 公共 法律 服务体系 建设 , 加快 整合 律师 , 公证 , 司法鉴定 , 仲裁 , 司法 所 , 人民调解 等 法律 服务 资源 , 尽快 [[建成]] 覆盖 全 业务 , 全 时空 的 法律 服务网络 .	We should continue to build a public legal services system, accelerate the integration of legal resources including lawyers, notarization, judicial authentication, arbitration judicial offices and mediation, so as to establish an all-encompassing legal services network that is accessible anywhere and anytime.</seg>	建成	n/a	n/a	establish	verb	n/a	n/a
518	抓住 了 这些 基本 要求 , 就 能 更好 凝聚 力量 , 攻坚克难 , 继续 推动 科学 发展 , 促进 社会 和谐 , 继续 [[改善]] 人民 生活 , 增进 人民 福祉 , </seg>	If we truly meet all the basic requirements we will be able to pool our strength more effectively, overcome all difficulties, pursue balanced, proper and coordinated development, promote social harmony and improve our people's lives. </seg>	改善	n/a	n/a	improve	verb	n/a	n/a
519	支持 香港 , 澳门 两个 特别 行政区 发展 经济 , [[改善]] 民生 , 推进 民主 , 促进 和谐 的 政策 也 不会 变 .	nor will there be any change in our policy of supporting the Hong Kong and Macao special administrative regions in developing their economies, improving their people's well-being, and promoting democracy and harmony.</seg>	改善	n/a	n/a	improve	verb	n/a	n/a
520	中央 会 一如既往 贯彻执行 " 一国两制 " , " 澳人治澳 " , 高度 自治 的 方针 和 澳门基本法 , 一如既往 支持 行政长官 和 特别 行政区 政府 依法 施政 , 一如既往 支持 澳门特别行政区 发展 经济 , [[改善]] 民生 , 推进 民主 , 促进 和谐 .	The central government will, as always, implement the "one country, two systems" principle, the policy of "Macao people governing Macao" with a high degree of autonomy and the Basic Law of the MSAR, support the chief executive and the MSAR government in their administration in accordance with the law and the performance of their duties, and support the MSAR in developing its economy, improving it…	改善	n/a	n/a	improve	verb	n/a	n/a
521	我们 要 努力 发展 经济 , [[改善]] 民生 , 做好 自己 的 事情 , 为 世界 经济 多添 一些 增长点 .	We should run our own affairs well by expanding our economy and improving the people's lives, and create new sources of growth for the world economy.</seg>	改善	n/a	n/a	improve	verb	n/a	n/a
522	继续 同 世界 各国 加强 宏观经济 政策 协调 , 反对 保护主义 , [[改善]] 全球 经济 治理 , 共同 促进 世界 经济 增长 .	We will work with other countries to strengthen macro-economic policy coordination, oppose protectionism, improve global economic governance and boost global growth.</seg>	改善	n/a	n/a	improve	verb	n/a	n/a
523	继续加强 法治 建设 , 积极 [[改善]] 投资 环境 , 努力实现 各类 企业 依法 平等 使用 生产 要素 , 公平 参与 市场竞争 , 同等 受到 法律 保护 , 把 中国 市场 环境 建设 得 更加 公平 , 更 富有 吸引力 .	We will continue to enhance the rule of law and actively improve our investment environment so that all enterprises can enjoy equal access to the factors of production, market competition and legal protection, and the Chinese market can become fairer and even more attractive.</seg>	改善	积极	adverb	improve	verb	actively	adverb	equal
524	同时 , 我们 必须 清醒 地 看到 , 我国 总体 上 仍然 是 一个 缺林少 绿 , 生态 脆弱 的 国家 , 植树造林 , [[改善]] 生态 , 任重而道远 .	However, we must recognize the fact that China is still an ecologically vulnerable country with a scarcity of forest resources, and faces a long-term and arduous mission of afforestation and ecological improvement.</seg>	改善	n/a	n/a	improvement	noun	n/a	n/a
525	深知 和平 的 宝贵 , 最 需要 在 和平 环境 中 进行 国家 建设 , 以 不断 [[改善]] 人民 生活 .	We know too well the value of peace, and the need to build the country and improve the people's well-being in a peaceful environment.</seg>	改善	不断	adverb	improve	verb	n/a	omission	down
526	我们 应该 尊重 彼此 自主 选择 社会制度 和 发展 道路 的 权利 , 尊重 各自 推动 经济社会 发展 , [[改善]] 人民 生活 的 探索 和 实践 , </seg>	We should each respect the other's right to independently choose social system and development path as well as the right to explore and pursue new ways of economic and social development, and improve its people's lives.</seg>	改善	n/a	n/a	improve	verb	n/a	n/a
527	1992 年 , 邓小平 同志 在 南方 谈话 中说 ： " 不 坚持 社会主义 , 不 改革开放 , 不 发展 经济 , 不 [[改善]] 人民 生活 , 只能 是 死路一条 .	During his inspection tour of the South in 1992, Deng Xiaoping said, "If we did not adhere to socialism, implement the policy of reform and opening to the outside world, develop the economy and raise living standards, we would find ourselves in a blind alley.</seg>	改善	n/a	n/a	raise	verb	n/a	n/a
528	要 建造 经得起 风雨 考验 的 亚洲 安全 大厦 , 就 应该 聚焦 发展 主题 , 积极 [[改善]] 民生 , 缩小 贫富差距 , 不断 夯实 安全 的 根基 .	To build an Asian security stronghold that can stand the test of any gale we need to focus on development, zealously improve people's lives and narrow the wealth gap so as to cement the foundation of security.</seg>	改善	积极	adverb	improve	verb	zealously	adverb	equal
529	实践证明 , 只要 坚持 全面 准确 理解 和 贯彻 " 一国两制 " 方针 , 严格 按照 基本法 办事 , 坚持 集中精力 发展 经济 , [[改善]] 民生 , </seg>	Facts have shown that as long as we fully and correctly understand and implement the principle of one country two systems", strictly abide by the Basic Law, focus on economic growth and the wellbeing of the people, </seg>	改善	n/a	n/a	focus on	verb	n/a	n/a
530	党和国家 要 实施 积极 的 就业 政策 , 创造 更 多 就业 岗位 , [[改善]] 就业 环境 , 提高 就业 质量 , 不断 增加 劳动者 特别 是 一线 劳动者 劳动报酬 .	The Party and the state must implement a proactive employment policy by creating more jobs, improving the environment and quality of employment, and increasing the remuneration of workers, in particular those working at grassroots level.</seg>	改善	n/a	n/a	improve	verb	n/a	n/a
531	如果 经济 增长速度 挺高 , 但 政府 没有 税收 , 没有 钱 干 政府 要 干的事 , 民生 和 公共服务 无从 [[改善]] , 社会 也 难以 和谐 稳定 .	If the government has no tax revenues to do those things it should do when the economy grows fast, the standard of living and public services cannot be improved and it will be hard to maintain social harmony and stability.</seg>	改善	n/a	n/a	improve	verb	n/a	n/a
532	要 在 经济 发展 基础 上 持续 [[改善]] 民生 , 特别 是 要 提高 教育 , 医疗 等 基本 公共服务 数量 和 质量 , 推进 教育 公平 .	On the basis of economic development, we should increase the quantity and quality of basic public services such as education and health care, and promote equal access to education.</seg>	改善	持续	adverb	increase	verb	n/a	omission	down
533	提高 社会 发展 水平 , [[改善]] 人民 生活 , 增强 人民 健康 素质 对 科技 创新 提出 了 更 高 要求 .	More scientific and technological innovation is needed to enhance social development and improve their lives and health.</seg>	改善	n/a	n/a	improve	verb	n/a	n/a
534	努力 扩大 全球 总需求 , 全面 [[改善]] 供给 质量 , 巩固 经济 增长 基础 .	strive to expand global overall demand, improve the quality of supply in all respects, and solidify the foundation of economic growth.</seg>	改善	全面	adverb	improve	verb	in all respects	Prepositional phrase	equal
535	根本 [[改善]] 生态环境 状况 , 必须 改变 过多 依赖 增加 物质 资源 消耗 , 过多 依赖 规模 粗放 扩张 , 过多 依赖 高能耗 高 排放 产业 的 发展 模式 , </seg>	To fundamentally improve the ecosystems, we must abandon the model based on an increase in material resource consumption, extensive development, high energy consumption, and high emissions.</seg>	改善	根本	adverb	improve	verb	fundamentally	adverb	equal
536	中国 同 " 一带 一路 " 参与 国 大力 推动 贸易 和 投资 便利化 , 不断 [[改善]] 营商 环境 .	China has worked with other countries involved in the Belt and Road Initiative to promote trade and investment and improve the business environment.</seg>	改善	不断	adverb	improve	verb	n/a	omission	down
537	深度 贫困地区 要 [[改善]] 经济 发展 方式 , 重点 发展 贫困人口 能够 受益 的 产业 , 如 特色 农业 , 劳动密集型 的 加工业 和 服务业 等 .	Severely impoverished areas should improve their growth models and give priority to the development of business activities that benefit the impoverished, such as agriculture based on local features, labor- intensive processing industries, and the service industry.</seg>	改善	n/a	n/a	improve	verb	n/a	n/a
538	要 [[改善]] 间接 融资 结构 , 推动 国有 大 银行 战略 转型 , 发展 中小银行 和 民营 金融机构 .	We should improve indirect financing institutions, promote the strategic transformation of large state-owned banks, and develop small and medium-sized banks and private financing institutions.</seg>	改善	n/a	n/a	improve	verb	n/a	n/a
539	脱贫 攻坚 力度 之大 , 规模 之广 , 影响 之深 , 前所未有 , 取得 了 决定性 进展 , 显著 [[改善]] 了 贫困地区 和 贫困 群众 生产 生活 条件 , 谱写 了 人类 反 贫困 历史 新篇章 .	This is a fight of unprecedented intensity, scale and influence. But we have made decisive progress, significantly improving the working and living conditions of poor areas and poor people, and in so doing we have written a new chapter in the history of the fight against poverty.</seg>	改善	显著	adverb	improve	verb	significantly	adverb	equal
540	要 通过 补短 板 , 挖潜力 , 增 优势 , 促进 资源 要素 高效 流动 和 资源 优化 配置 , 推动 产业链 再造 和 价值链 提升 , 满足 有效 需求 和 潜在 需求 , 实现 供需 匹配 和 动态 均衡 发展 , [[改善]] 市场 发展 预期 , 提振 实体 经济 发展 信心 .	Through strengthening weak areas, exploiting potential, and creating new strengths, we will facilitate the highly-efficient flow and optimized distribution of resources, revolutionize the industrial chain, upgrade the value chain, satisfy both effective and potential demand, achieve dynamic equilibrium between supply and demand, bolster market anticipation of growth, and boost confidence in the r…	改善	n/a	n/a	bolster	verb	n/a	n/a
541	[[改善]] 全球 经济 治理 体系 , 促进 全球 共同 发展 繁荣 , 推动 构建 人类 命运 共同体 的 中国 方案 .	It offers China's approach to improving global economic governance and promoting global prosperity and common development. It is a pathway to build­ing a global community of shared future.</seg>	改善	n/a	n/a	improve	verb	n/a	n/a
542	乡风 文明 , 是 乡村 振兴 的 紧迫 任务 , 重点 是 弘扬 社会主义 核心 价值观 , 保护 和 传承 农村 优秀 传统 文化 , 加强 农村 公共 文化 建设 , 开展 移风易俗 , [[改善]] 农民 精神风貌 , 提高 乡村 社会 文明 程度 .	Social etiquette and civility is an urgent need, and the emphasis is on carrying forward our core socialist values, protecting and continuing the best of traditional rural culture, strengthening public cultural services, helping rural people abandon outdated social mores and customs, and boosting their vital­ity as the countryside changes for the better.</seg>	改善	n/a	n/a	boost	verb	n/a	n/a
543	坚持 党的领导 , 必须 不断 [[改善]] 党的领导 , 让 党的领导 更加 适应 实践 , 时代 , 人民 的 要求 .	To uphold Party leadership, we must keep improving it and adapting to the demands of practice, the current era and the people.</seg>	改善	不断	adverb	improve	verb	keep doing	verb	equal
544	要 坚持 以 人民 为 中心 的 发展 思想 , 聚焦 消除 贫困 , 增加 就业 , [[改善]] 民生 , 让 共建 ‘ 一带 一路 ‘ 成果 更好 惠及 全体 人民 , 为 当地 经济社会 发展 作出 实实在在 的 贡献 , </seg>	We need to take a people-centered approach, give priority to poverty alleviation and job creation, and guarantee that Belt and Road cooperation will deliver true benefits to the people of participating countries and contribute to their social and economic development.</seg>	改善	n/a	n/a	omission	omission	n/a	n/a
545	着力 加强 生态 保护 治理 , 保障 黄河 长治久安 , 促进 全 流域 高质量 发展 , [[改善]] 人民 群众 生活 , </seg>	We should better protect and restore its ecosystem, keep the Yellow River harnessed, promote high-quality development of the Yellow River Basin, improve local people's lives, and preserve and keep alive the Yellow River culture.</seg>	改善	n/a	n/a	improve	verb	n/a	n/a
546	有 条件 的 地方 要 大力 建设 旱作 梯田 , 淤地坝 等 , 有 的 地方 则 要 以 自然 恢复 为主 , 减少 人为 干扰 , 逐步 [[改善]] 局部 小气候 .	Where condi­tions permit, more rainfed terraces and silt trap dams should be built. In some places, we need to improve natural eco-restoration, reduce human interference, and thus improve the climatic conditions there.</seg>	改善	逐步	adverb	improve	verb	n/a	omission	down
547	集中精力 发展 经济 , 切实有效 [[改善]] 民生 , 坚定不移 守护 法治 , 循序渐进 推进 民主 , 包容 共济 促进 和谐 , 让 澳门 焕发 出 蓬勃向上 的 生机 活力 .	Intensive efforts have been made to focus on economic growth, effectively raise living standards, steadfastly uphold the rule of law, progressively advance democracy, and promote social inclusiveness and harmony. These measures have made Macao young and dynamic again.</seg>	改善	切实有效	complex	raise	verb	effectively	adverb	down
548	要 结合 发展 需要 和 市民 需求 , 加强 交通 , 能源 , 环保 , 信息 , 城市 安全 等 公共 基础设施 建设 , [[改善]] 市民 生活 环境 , 提升 市民 生活 质量 .	To foster a better living environment and higher quality of life, Macao needs to combine its development needs with the people's needs and improve public infrastructure relating to trans­port, energy, environmental protection, information, and urban safety and security.</seg>	改善	n/a	n/a	omission	omission	n/a	n/a
549	坚持 中国 特色 社会主义 政治 发展 道路 , 关键 是 要 坚持 党的领导 , 人民 当家作主 , 依法治国 有机 统一 , 以 保证 人民 当家作主 为 根本 , 以 增强 党和国家 活力 , 调动 人民 积极性 为 目标 , [[扩大]] 社会主义 民主 , 发展 社会主义 政治文明 .	The key to keeping to the socialist path of making political progress with Chinese characteristics is to ensure the unity of the leadership of the Party, the position of the people as masters of the country and law-based governance, so as to guarantee the fundamental position of the people, to reach the goal of enhancing the vitality of the Party and the country and keeping the people fully motiv…	扩大	n/a	n/a	expand	verb	n/a	n/a
550	和平 发展 是 中国 特色 社会主义 的 必然选择 , 所以 必须 坚持 开放 的 发展 , 合作 的 发展 , 共 赢 的 发展 , [[扩大]] 同 各方 利益 汇合点 , 推动 建设 持久和平 , 共同 繁荣 的 和谐 世界 .	Peaceful development is an inevitable prerequisite of Chinese socialism-this is why we must pursue development through opening up and cooperation to benefit all, expand areas of common interests with all others and build a harmonious world of enduring peace and common prosperity together with other countries.</seg>	扩大	n/a	n/a	expand	verb	n/a	n/a
551	要 完善 立法 工作 机制 和 程序 , [[扩大]] 公众 有序 参与 , 充分 听取 各 方面 意见 , 使 法律 准确 反映 经济社会 发展 要求 , 更好 协调 利益 关系 , 发挥 立法 的 引领 和 推动 作用 .	We should improve the working mechanism and procedures of legislation, expand the scale of orderly public participation, and give full consideration to the opinions of all parties involved, so as to make the laws properly reflect the needs of economic and social development, better coordinate interests, and give full play to the leading and motivational role of legislation.</seg>	扩大	n/a	n/a	expand	verb	n/a	n/a
552	我们 要 坚持 党的领导 , 人民 当家作主 , 依法治国 有机 统一 , 坚持 人民 主体 地位 , [[扩大]] 人民 民主 , 推进 依法治国 , </seg>	We must uphold at the same time the leadership of the Party, the position of the people as masters of their own destiny, and the rule of law, maintain the principal position of the people, expand people's democracy, and promote law-based governance.</seg>	扩大	n/a	n/a	expand	verb	n/a	n/a
553	中国 将 继续 [[扩大]] 同 非洲 的 投融资 合作 , 落实 好 3 年 内向 非洲 提供 200 亿美元 贷款额度 的 承诺 , 实施 好 " 非洲 跨国 跨 区域 基础设施 建设 合作伙伴 关系 " , 加强 同 非洲 国家 在 农业 , 制造业 等 领域 的 互利 合作 , 帮助 非洲 国家 把 资源优势 转化 为 发展 优势 , 实现 自主 发展 和 可 持续 发展 .	China will continue to expand investment and financing cooperation with Africa, follow through on the commitment of providing a US$20 billion credit line to Africa from 2013 to 2015, implement the partnership on transnational and trans-regional infrastructural development, enhance mutually beneficial cooperation in agriculture and manufacturing, and help Africa exploit its wealth of resources, an…	扩大	n/a	n/a	expand	verb	n/a	n/a
554	要 加快 拓展 产业 合作 , [[扩大]] 双向 投资 , 深化 金融 服务业 合作 , 探索 新 的 合作 途径 .	We must speed up the expansion of industrial cooperation, increase two-way investment, deepen cooperation in financial services and explore new ways of cooperation.</seg>	扩大	n/a	n/a	expansion	noun	n/a	n/a
555	中国 将 加强 同 世界 各国 的 教育 交流 , [[扩大]] 教育 对外开放 , 积极支持 发展中国家 教育 事业 发展 , </seg>	In addition, China will strengthen educational exchanges with other countries, open its educational field wider to the outside world, and actively support the development of education in developing countries.</seg>	扩大	n/a	n/a	open wider	verb	n/a	n/a
556	要 以 周边 为 基础 加快 实施 自由贸易区 战略 , [[扩大]] 贸易 , 投资 合作 空间 , 构建 区域 经济 一体化 新格局 .	We should accelerate the pace of implementation of the strategy of free trade zones with our neighboring countries as the base, expand cooperation in trade and investment, and create a new pattern of regional economic integration.</seg>	扩大	n/a	n/a	expand	verb	n/a	n/a
557	以 韦编三绝 , 悬梁刺股 的 毅力 , 以凿壁 借光 , 囊萤映雪 的 劲头 , 努力 [[扩大]] 知识 半径 , </seg>	You should keep the perseverance and diligence in reading as related in stories of Confucius, Sun Jing and Su Qin, Kuang Heng, and Che Yin and Sun Kang.</seg>	扩大	努力	adverb	n/a	omission	n/a	omission	down
558	中国 愿 在 平等互利 的 基础 上 , [[扩大]] 对 东盟国家 开放 , 使 自身 发展 更好 惠及 东盟国家 .	China is ready to open its door wider to the ASEAN countries on the basis of equality and mutual benefit and enable the latter to gain more from China's development.</seg>	扩大	n/a	n/a	open wider	verb	n/a	n/a
559	中国 愿 通过 [[扩大]] 向 东盟国家 各 领域 务实 合作 , 互通有无 , 优势互补 , </seg>	China is ready to expand its practical cooperation with the ASEAN countries across the board to meet each other's needs and complement each other's strengths.</seg>	扩大	n/a	n/a	expand	verb	n/a	n/a
560	既 要 加强 同本 地区 其他 合作 组织 的 协调 和 合作 , 也 要 [[扩大]] 同 其他 地区 和 有关 国际 组织 的 对话 和 沟通 , 共同 为 维护 地区 和平 稳定 作出贡献 .	We need to step up coordination and cooperation with other relevant organizations in the region, and expand dialogue and communication with other regions and relevant international organizations.</seg>	扩大	n/a	n/a	expand	verb	n/a	n/a
561	我们 要 积极 创造条件 , [[扩大]] 两岸 社会各界 各阶层 民众 的 接触面 , 面对面 沟通 , 心与心 交流 , 不断 增进 理解 , 拉近 心理 距离 .	We must create the conditions for expanding contacts in various fields among people from all walks of life on both sides of the Straits, increase face-to-face and heart-to-heart communication, enhance mutual understanding and close the psychological gap between the two sides.</seg>	扩大	n/a	n/a	expand	verb	n/a	n/a
562	我们 为此 作出 全面 深化改革 的 总体 部署 , 着力点 之一 就是 以 更 完善 , 更具 活力 的 开放型 经济 体系 , 全方位 , 多层次 发展 国际 合作 , [[扩大]] 同 各国 各 地区 的 利益 汇合 , 互利 共赢 .	A key focus of this drive is to develop all-round international cooperation within an open economic system of quality and vitality, and to expand our common interests with various countries and regions in pursuit of mutual benefit.</seg>	扩大	n/a	n/a	expand	verb	n/a	n/a
563	我们 也 愿意 同阿方 [[扩大]] 互办 艺术节 等 文化 交流活动 规模 , 鼓励 更 多 青年 学生 赴 对方 国家 留学 或 交流 , 加强 旅游 , 航空 , 新闻出版 等 领域 合作 .	We are also willing to enhance cultural exchanges by hosting arts festivals, to encourage more students to engage in social exchanges with the other side such as study, and to strengthen cooperation in tourism, aviation, journalism, and publishing.</seg>	扩大	n/a	n/a	enhance	verb	n/a	n/a
564	关注 亚洲 国家 互联互通 , 努力 [[扩大]] 亚洲 国家 共同利益 .	It is natural that we focus our attention on connectivity between Asian countries and strive to expand our common interests.</seg>	扩大	努力	adverb	expand	verb	strive to	verb	equal
565	优势互补 , [[扩大]] 联动 效应 , 实现 共同 发展 .	draw on each other's strengths, better leverage the amplifying effects of interconnected actions, and achieve common development.</seg>	扩大	n/a	n/a	better leverage	verb	n/a	n/a
566	要 切实 运筹 好 大国 关系 , 构建 健康 稳定 的 大国 关系 框架 , [[扩大]] 同 发展 中 大国 的 合作 .	We should manage our relations with other major countries well, build a sound and stable framework of major country relations, and expand cooperation with other major countries in the developing world.</seg>	扩大	n/a	n/a	expand	verb	n/a	n/a
567	我国 经济 发展 进入 新 常态 , 妥善 应对 我国 经济社会 发展 中 面临 的 困难 和 挑战 , 更加 需要 [[扩大]] 对外开放 .	As China's economic development has entered a new normal, in order to address the difficulties and challenges in social and economic development, we should open wider to the outside world.</seg>	扩大	n/a	n/a	open wider	verb	n/a	n/a
568	要 努力 [[扩大]] 数量 , 更要 讲 质量 , 大胆 探索 , 与时俱进 , 积极 扩大 服务业 开放 , 加快 新 议题 谈判 .	We should increase the number and improve the quality of FTZs, try out bold initiatives and keep pace with the times, open the service industry wider to the outside world, and quicken negotiations in new fields.</seg>	扩大	努力	adverb	increase	verb	n/a	omission	down
569	要 努力 扩大 数量 , 更要 讲 质量 , 大胆 探索 , 与时俱进 , 积极 [[扩大]] 服务业 开放 , 加快 新 议题 谈判 .	We should increase the number and improve the quality of FTZs, try out bold initiatives and keep pace with the times, open the service industry wider to the outside world, and quicken negotiations in new fields.</seg>	扩大	积极	adverb	open wider	verb	n/a	omission	down
570	要 加快 从 贸易 大国 走向 贸易 强国 , 巩固 外贸 传统 优势 , 培育 竞争 新 优势 , 拓展 外贸 发展 空间 , 积极 [[扩大]] 进口 .	We should accelerate the transition from a large to a major trading power, consolidate our traditional strengths in foreign trade, foster new competitive edges, expand the development space of foreign trade, and increase imports.</seg>	扩大	积极	adverb	increase	verb	n/a	omission	down
571	七是 [[扩大]] 全方位 对外开放 , 打造 扩大开放 新高 地 和 对外 合作 新 平台 .	and7.Opening wider to the world and creating a new platform for international cooperation.</seg	扩大	n/a	n/a	open wider	verb	n/a	n/a
572	要 总结经验 , 完善 思路 , 突出重点 , 提高 改革 整体 效能 , [[扩大]] 改革 受益 面 , 发挥 好 改革 先导性 作用 , 多惟 有利于 增添 经济 发展 动力 的 改革 , 多 推 有利于 促进 社会 公平正义 的 改革 , 多 推 有利于 增强 人民 群众 获得 感 的 改革 , 多 推 有利于 调动 广大干部 群众 积极性 的 改革 .	We should summarize our experience, enhance our thinking, emphasize focal points, improve the overall efficiency of reform, expand the scope of benefits, give full play to the leading role of reform, and adopt reform measures that drive economic development, promote social fairness and justice, enhance people's sense of gain, and arouse the enthusiasm of officials and the people.</seg>	扩大	n/a	n/a	improve	verb	n/a	n/a
573	要 依靠 产业 带动 和 必要 的 政策 激励 , 鼓励 创业 , [[扩大]] 就业 , 努力 增加 城乡居民 收入 .	We should rely on the driving force of industry and necessary policy incentives to encourage entrepreneurship and increase employment, and strive to raise the income of urban and rural residents.</seg>	扩大	n/a	n/a	increase	verb	n/a	n/a
574	要 加强 社会 领域 制度 建设 , [[扩大]] 人民 群众 获得 感 , 维护 社会 和谐 稳定 .	In addition, we should improve systems for social development to give the people a stronger sense of gain and thus contribute to social stability and harmony.</seg>	扩大	n/a	n/a	give a stronger sense	verb	n/a	n/a
575	我们 既 要 着力 [[扩大]] 需求 , 也 要 注重 提高 供给 质量 和 水平 .	We must focus on improving the quality and level of supply as well as expanding demand.</seg>	扩大	着力	adverb	expand	verb	n/a	omission	down
576	加大 贫困地区 生态 保护 修复 力度 , 增加 重点 生态 功能区 转移 支付 , [[扩大]] 政策 实施 范围 , 让 有 劳动 能力 的 贫困人口 就 地 转成 护林员 等 生态 保护 人员 .	We should strengthen ecological restoration and protection in impoverished areas, increase transfer payments in important ecological areas, expand the scope of those eligible for preferential policies, and enable impoverished people with the ability to work to serve as eco-workers, for example as forest rangers.</seg>	扩大	n/a	n/a	expand	verb	n/a	n/a
577	按照 创新 , 协调 , 绿色 , 开放 , 共享 的 发展 理念 , 在 理论 上 作出 创新性 概括 , 在 政策 上 作出 前瞻性 安排 , 加大 结构性 改革 力度 , 矫正 要素 配置 扭曲 , [[扩大]] 有效 供给 , 提高 供给 结构 适应性 和 灵活性 , 提高 全 要素 生产率 .	Upholding the philosophy of innovative, coordinated, green, open, and inclusive development, we should create new theories on innovation, devise far-sighted policies, strengthen structural reform, reallocate misplaced factors of production, increase effective supply, make the supply structure more adaptive and flexible , and improve total factor productivity.</seg>	扩大	n/a	n/a	increase	verb	n/a	n/a
578	这 既 可以 增加 和 稳定 劳动 供给 , 减轻 人工成本 上涨 压力 , 又 可以 [[扩大]] 房地产 等 消费 .	In this way, we can achieve a steady increase in the labor supply reduce the pressure of the rising labor cost, and expand consumption in real estate and other fields.</seg>	扩大	n/a	n/a	expand	verb	n/a	n/a
579	第十 , [[扩大]] 对外开放 , 要 更加 注重 推进 高水平 双向 开放 .	Tenth, we should open wider to the outside world, in particular by promoting high-level mutual opening.</seg>	扩大	n/a	n/a	expand	verb	n/a	n/a
580	各国 应该 加强 沟通 , [[扩大]] 共识 , 深化 合作 , 共同 构建 网络空间 命运 共同体 .	Countries should step up communication, broaden consensus, and extend cooperation to jointly build a community of shared future in cyberspace.</seg>	扩大	n/a	n/a	broaden	verb	n/a	n/a
581	中方 将 同 非洲 国家 [[扩大]] 人民币 结算 和 本币 互换 业务 规模 , </seg>	China will expand its Renminbi settlement and currency swap operations with African countries.</seg>	扩大	n/a	n/a	expand	verb	n/a	n/a
582	鼓励 中国 金融机构 赴 非洲 设立 更 多 分支机构 , 以 多种 方式 [[扩大]] 对 非洲 投融资 合作 , 为 非洲 工业化 和 现代化 提供 金融 支持 和 服务 .	It will encourage Chinese financial institutions to set up more branches in Africa, and increase its investment and financing cooperation with Africa in multiple ways so as to provide financial support and services for Africa's industrialization and modernization.</seg>	扩大	以……	prepositional phrase	increase	verb	in multiple ways	Prepositional phrase	equal
583	[[扩大]] 非洲 输华 产品 规模 .	These agreements, once concluded, will boost China's import of African products.</seg>	扩大	n/a	n/a	boost	verb	n/a	n/a
584	要 [[扩大]] 中等 收入 阶层 , 逐步形成 橄榄型 分配 格局 .	We should expand the middle-income class, and gradually form an olive-shaped income distribution structure.</seg>	扩大	n/a	n/a	expand	verb	n/a	n/a
585	要 坚持 党 对 党风廉政 建设 和 反腐败 工作 的 统一 领导 , [[扩大]] 监察 范围 , 整合 监察 力量 , 健全 国家 监察 组织 架构 , 形成 全面 覆盖 国家机关 及其 公务员 的 国家 监察 体系 .	We should follow the Party's unified leadership to improve Party conduct, build a clean and honest government, combat corruption, expand the scope of supervision, integrate supervisory forces, and improve the national organization of supervision agencies, putting in place a national supervision system that covers all state bodies and public servants.</seg>	扩大	n/a	n/a	expand	verb	n/a	n/a
586	供给 侧 结构性 改革 , 重点 是 解放 和 发展 社会 生产力 , 用 改革 的 办法 推进 结构调整 , 减少 无效 和 低端 供给 , [[扩大]] 有效 和 中 高端 供给 , 增强 供给 结构 对 需求 变化 的 适应性 和 灵活性 , 提高 全 要素 生产率 .	The key to our supply-side structural reform is to release and develop productive forces, to adjust structures through reform, to reduce ineffective and lower-end supply while increasing effective and medium- and high-end supply, to make supply structure more adaptive and flexible to changes in demand, and to increase total factor productivity.</seg>	扩大	n/a	n/a	increase	verb	n/a	n/a
587	着力点 之一 就是 积极主动 参与 全球 治理 , 构建 互利 合作 格局 , 承担 国际 责任 义务 , [[扩大]] 同 各国 利益 汇合 , 打造 人类 命运 共同体 .	It is our priority to take an active part in global governance, pursue mutually beneficial cooperation, assume international responsibilities and obligations, expand convergence of interests with other countries, and forge a community of shared future for mankind.</seg>	扩大	n/a	n/a	expand	verb	n/a	n/a
588	中国 对外 投资 已经 进入 快车道 , 阿拉伯 国家主权 基金 实力雄厚 , 我们 可以 更 多 签署 本币 互换 , 相互 投资 协议 , [[扩大]] 人民币 结算 业务 规模 , </seg>	As China is already on the fast track of outbound investment and Arab states boast strong sovereign wealth funds, we can sign more currency swap and mutual investment agreements, expand Renminbi settlement business, </seg>	扩大	n/a	n/a	expand	verb	n/a	n/a
589	发展 社会主义 协商 民主 , 巩固 和 发展 最 广泛 的 爱国统一战线 , [[扩大]] 人民 群众 有序 政治 参与 , </seg>	We should enhance the system of regional ethnic autonomy and the system of community-level self-governance, develop socialist consultative democracy, consolidate and develop the broadest patriotic United Front, and expand people's political participation.</seg>	扩大	n/a	n/a	expand	verb	n/a	n/a
590	愿 [[扩大]] 同 各国 的 利益 交汇点 , 推动 构建 以 合作 共 赢 为 核心 的 新型 国际 关系 , 推动 形成 人类 命运 共同体 和 利益 共同体 .	China is willing to expand converging interests with other countries, accelerating the construction of new international relations centering on win-win cooperation and forming a community of shared future and common interests.</seg>	扩大	n/a	n/a	expand	verb	n/a	n/a
591	不断 寻求 最大公约数 , [[扩大]] 合作 面 , 引导 各方 形成 共识 , 加强 协调 合作 , 共同 推动 全球 治理 体系 变革 .	In order to facilitate the transformation of the global governance system, we will try to identify the greatest common denominators, expand cooperation, promote consensus among all parties, and strengthen coordination and cooperation.</seg>	扩大	n/a	n/a	expand	verb	n/a	n/a
592	努力 [[扩大]] 全球 总需求 , 全面 改善 供给 质量 , 巩固 经济 增长 基础 .	strive to expand global overall demand, improve the quality of supply in all respects, and solidify the foundation of economic growth.</seg>	扩大	努力	adverb	expand	verb	strive to	verb	equal
593	始终 坚持 和 发展 党内 民主 , 特别 是 通过 多种 方式 , 多种 渠道 [[扩大]] 了 民主 , 有力 推进 了 科学决策 , 民主决策 , 依法 决策 .	Always upholding and developing intra-Party democracy, it has expanded democracy by multiple means and through multiple channels, thereby ensuring that its decision-making is effective, democratic, and in accordance with the law.</seg>	扩大	通过……	prepositional phrase	expand	verb	by……	Prepositional phrase	equal
594	施瓦布 先生 在 { 第四次 工业革命 } 一书中 写道 , 第四次 工业革命 将 产生 极其 广泛 而 深远 的 影响 , 包括 会 加剧 不 平等 , 特别 是 有 可能 [[扩大]] 资本 回报 和 劳动力 回报 的 差距 .	Dr Schwab has observed in his book, The Fourth Industrial Revolution, that this round of industrial revolution will produce extensive and far-reaching impacts such as growing inequality, particularly the possible widening gap between return on capital and return on labor.</seg>	扩大	n/a	n/a	widening	adjective	n/a	n/a
595	深入 实施 " 互联网 + " 行动计划 , [[扩大]] 有效 需求 , 更好 满足 人们 个性化 , 多样化 的 需求 , </seg>	We will implement the Internet Plus action plan to boost effective demand and better meet the individualized and diverse needs of consumers.</seg>	扩大	n/a	n/a	boost	verb	n/a	n/a
596	冷战 结束 后 , 各方 最 殷切 的 诉求 , 就是 [[扩大]] 合作 , 共同 发展 .	Since the end of the Cold War, people have pursued a shared aspiration to expand cooperation for common development.</seg>	扩大	n/a	n/a	expand	verb	n/a	n/a
597	要 推动 教育 合作 , [[扩大]] 互派 留学生 规模 , 提升 合作 办学 水平 .	We should boost educational cooperation, increase the number of exchange students, and improve the performance of cooperatively run schools.</seg>	扩大	n/a	n/a	increase	verb	n/a	n/a
598	要 [[扩大]] 金融 对外开放 .	The financial sector must continue to open up.</seg>	扩大	n/a	n/a	continue to	verb	n/a	n/a
599	坚持 去 产能 , 去 库存 , 去 杠杆 , 降 成本 , 补短 板 , 优化 存量 资源配置 , [[扩大]] 优质 增量 供给 , 实现 供需 动态平衡 .	We will continue efforts to cut overcapacity, reduce excess inventory, deleverage, lower costs, and strengthen areas of weakness, and work to achieve a dynamic balance between supply and demand by improving the allocation of available resources and increasing high-quality supply.</seg>	扩大	n/a	n/a	improve	verb	n/a	n/a
600	全面 实行 准入 前 国民待遇 加 负面 清单 管理制度 , 大幅度 放宽 市场准入 , [[扩大]] 服务业 对外开放 , 保护 外商投资 合法权益 .	we will implement the system of pre-establishment national treatment plus a negative list across the board, significantly ease market access, further open the service sector, and protect the legitimate rights and interests of foreign investors.</seg>	扩大	n/a	n/a	further open	verb	n/a	n/a
601	[[扩大]] 人民 有序 政治 参与 , 保证 人民 依法 实行 民主选举 , 民主协商 , 民主决策 , 民主 管理 , 民主监督 ; </seg>	We will expand the people's orderly political participation to see that in accordance with law they engage in democratic elections, consultations, decision-making, management, and oversight.</seg>	扩大	n/a	n/a	expand	verb	n/a	n/a
602	[[扩大]] 中等 收入 群体 , 增加 低收入者 收入 , 调节 过高 收入 , 取缔 非法收入 .	We will expand the size of the middle-income group, increase income for people on low incomes, adjust excessive incomes, and prohibit illicit income.</seg>	扩大	n/a	n/a	expand	verb	n/a	n/a
603	完善 天然林 保护 制度 , [[扩大]] 退耕还林 还 草 .	We will improve the system for protecting natural forests, and turn more marginalfarmland into forests and grasslands.</seg>	扩大	n/a	n/a	turn into	verb	n/a	n/a
604	严格 保护 耕地 , [[扩大]] 轮作 休耕 试点 , </seg>	We will rigorously protect farmland and expand trials in crop rotation and keeping land fallow.</seg>	扩大	n/a	n/a	expand	verb	n/a	n/a
605	我们 将 [[扩大]] 两岸 经济 文化交流 合作 , 实现 互利互惠 , </seg>	We will expand cross-Straits economic and cultural exchanges and cooperation for mutual benefits.</seg>	扩大	n/a	n/a	expand	verb	n/a	n/a
606	中国 积极 发展 全球 伙伴关系 , [[扩大]] 同 各国 的 利益 交汇点 , </seg>	China has actively developed global partnerships and expanded the convergence of interests with other countries.</seg>	扩大	n/a	n/a	expand	verb	n/a	n/a
607	推进 党 的 基层组织 设置 和 活动 方式 创新 , 加强 基层 党组织 带头人 队伍 建设 , [[扩大]] 基层 党组织 覆盖面 , </seg>	We will develop new ways for setting up primary-level Party organizations and for them to carry out their activities, strengthen the training of their heads, and expand their reach.</seg>	扩大	n/a	n/a	expand	verb	n/a	n/a
608	[[扩大]] 党内 基层 民主 , 推进 党务 公开 , 畅通 党员 参与 党内 事务 , 监督 党 的 组织 和 干部 , 向 上级 党组织 提出 意见 和 建议 的 渠道 .	We will expand intraparty democracy at the primary level, make Party affairs more transparent, and ensure channels are open for Party members to participate in Party affairs, oversee Party organizations and officials, and submit opinions and suggestions to the Party organization at the next level up.</seg>	扩大	n/a	n/a	expand	verb	n/a	n/a
609	我们 提出 , 宏观调控 必须 适应 发展 阶段性 特征 和 经济 形势 变化 , 该 [[扩大]] 需求 时要 扩大 需求 , 该 调整 供给 时要 调整 供给 , 相机 抉择 , 开准 药方 .	We have stated that macro-control must be based on the characteristics of the present development stage and changes in the economic situation - expand­ing demand and adjusting supply when necessary, which requires us to make discretionary choices and issue corresponding prescriptions.</seg>	扩大	n/a	n/a	expand	verb	n/a	n/a
610	我们 提出 , 宏观调控 必须 适应 发展 阶段性 特征 和 经济 形势 变化 , 该 扩大 需求 时要 [[扩大]] 需求 , 该 调整 供给 时要 调整 供给 , 相机 抉择 , 开准 药方 .	We have stated that macro-control must be based on the characteristics of the present development stage and changes in the economic situation - expand­ing demand and adjusting supply when necessary, which requires us to make discretionary choices and issue corresponding prescriptions.</seg>	扩大	n/a	n/a	expand	verb	n/a	n/a
611	1956 年 4 月 , 毛泽东 同志 在 { 论 十大 关系 } 的 重要 报告 中 指出 , ’ 应当 在 巩固 中央 统一 领导 的 前提 下 , [[扩大]] 一点 地方 的 权力 , 给 地方 更 多 的 独立性 , 让 地方 办 更 多 的 事情 .	In April 1956, Mao Zedong pointed out in the important report titled On the Ten Major Relationships:"@our attention should now be focused on how to enlarge the powers of the local authorities to some extent, give them greater independence and let them do more, all on the basis that the unified leadership of the central authorities is to be strengthened.</seg>	扩大	n/a	n/a	give them greater	verb	n/a	n/a
612	同时 要 加大 开放 力度 , 加快 保险行业 开放 进程 , 放宽 外资 金融机构 设立 限制 , [[扩大]] 外资 金融机构 在 华 业务范围 , 拓宽 中外 金融市场 合作 领域 .	We will ensure that these measures materialize and at the same time make more moves towards further opening, including accelerating the opening up of the insur­ance industry, easing restrictions on the establishment of foreign financial institutions in China and expanding their business scope, and opening up more areas of cooperation between Chinese and foreign financial markets.</seg>	扩大	n/a	n/a	expand	verb	n/a	n/a
613	第四 , 主动 [[扩大]] 进口 .	Fourth, we will take the initiative to expand imports.</seg>	扩大	主动	adverb	expand	verb	take the initiative to	verb	equal
614	中国 不 以 追求 贸易顺差 为 目标 , 真诚 希望 [[扩大]] 进口 , 促进 经常 项目 收支平衡 .	China does not seek a trade surplus; we have a genuine desire to increase imports and achieve a better balance of international payments under the current account.</seg>	扩大	n/a	n/a	increase	verb	n/a	n/a
615	[[扩大]] 对外开放 , 加强 同 各国 的 沟通 , 协商 , 合作 , </seg>	We should open up further and enhance dialogue, consultation, and cooperation with other parties.</seg>	扩大	n/a	n/a	further open up	verb	n/a	n/a
616	其中 , 污染 防治 好比 是 分子 , 生态 保护 好比 是 分母 , 要 对 分子 做好 减法 降低 污染物 排放量 , 对 分母 做好 加法 [[扩大]] 环境容量 , 协同 发力 .	The two function like a fraction, with the latter as the numerator, and the former the denominator. To better protect the environment, we must minimize the numerator by reduc­ing pollutant discharges and maximize the denominator by enlarging the environmental carrying capacity.</seg>	扩大	n/a	n/a	enlarge	verb	n/a	n/a
617	第四 , [[扩大]] 教育 开放 , 提升 我国 教育 世界 影响力 .	Fourth, we should open our educational sector wider to the outside world to enhance its influence around the world.</seg>	扩大	n/a	n/a	open wider	verb	n/a	n/a
618	我们 要 [[扩大]] 各 层级 政治 对话 和 政策 沟通 , 加强 在 涉及 彼此 核心 利益 和 重大 关切 问题 上 的 相互理解 和 支持 , 密切 在 重大 国际 和 地区 问题 上 的 协作 配合 , 维护 中非 和 广大 发展中国家 共同利益 .	Let us increase politi­cal and policy dialogue at various levels, enhance mutual understand­ing and support on issues bearing on our core interests and major concerns, and strengthen coordination on major international and regional issues. These efforts will serve our common interests and those of other developing countries.</seg>	扩大	n/a	n/a	increase	verb	n/a	n/a
619	我们 要 [[扩大]] 文化 艺术 , 教育 体育 , 智库 媒体 , 妇女 青年 等 各界 人员 交往 , 拉紧 中非 人民 的 情感 纽带 .	With more people-to-people exchanges in culture and the arts, education, sports, and between our think tanks, media organizations, and women and young people, the bonds between the peoples of China and Africa will grow stronger.</seg>	扩大	n/a	n/a	more	adjective	n/a	n/a
620	要 [[扩大]] 金融 市场准入 , 拓宽 民营企业 融资 途径 , 发挥 民营 银行 , 小额贷款 公司 , 风险投资 , 股权 和 债券 等 融资 渠道 作用 .	Access to the financial markets should be broadened to expand the fundraising channels of private enterprises and tap into channels such as private banks, small-loan companies, venture capital, stock shares, and bonds.</seg>	扩大	n/a	n/a	broaden	verb	n/a	n/a
621	在 开放 中 [[扩大]] 共同利益 , 在 合作 中 实现 机遇 共享 .	expand converging interests, and share opportunities through opening up and cooperation.</seg>	扩大	n/a	n/a	expand	verb	n/a	n/a
622	中国 主动 [[扩大]] 进口 , 不是 权宜之计 , 而是 面向世界 , 面向未来 , 促进 共同 发展 的 长远 考量 .	China's initiative to expand imports is not a choice of expediency. It is a future-oriented step to embrace the world and to promote common development.</seg>	扩大	主动	adverb	expand	verb	initiative	noun	equal
623	中国 将 顺应 国内 消费 升级 趋势 , 采取 更加 积极 有效 的 政策措施 , 促进 居民收入 增加 , 消费 能力 增强 , 培育 中 高端 消费 新 增长点 , 持续 释放 国内 市场潜力 , [[扩大]] 进口 空间 .	To adjust to the upgrading trend in our domestic consumption, we will take more proactive measures to increase people's incomes and purchasing power, foster new growth areas of medium and high-end consumption, continue to unleash the potential of the domestic market, and expand the scope for imports.</seg>	扩大	n/a	n/a	expand	verb	n/a	n/a
624	中国 正在 稳步 [[扩大]] 金融业 开放 , 持续 推进 服务业 开放 , 深化 农业 , 采矿业 , 制造业 开放 , </seg>	We are steadily increasing the openness of the financial sector, continuing to open up the service sector, and working towards greater openness in the agricultural, mining and manufactur­ing sectors.</seg>	扩大	稳步	adverb	increase	verb	steadily	adverb	equal
625	要 抓紧 做好 顶层 设计 , 打造 新型 传播 平台 , 建成 新型 主流 媒体 , [[扩大]] 主流 价值 影响力 版图 , 让 党 的 声音 传得 更开 , 传得 更 广 , 传得 更 深入 .	We need to pay close attention to top-level design, create new types of communication platform, establish new mainstream media, and enhance the influence of mainstream values, so that the Party's voice will spread more widely and deeply.</seg>	扩大	n/a	n/a	enhance	verb	n/a	n/a
626	关键 是 要 弘扬 伙伴 精神 , 本着 相互尊重 , 相互信任 态度 , 平等 协商 , 求同存异 , 管控 分歧 , [[扩大]] 共识 .	What is important is that we should promote our partnership and respect and trust each other, and in that spirit, engage in consulta­tion as equals, manage differences while seeking common ground, and build greater consensus.</seg>	扩大	n/a	n/a	build greater	verb	n/a	n/a
627	[[扩大]] 进口 促进 消费 、 进一步 降低 关税 等 取得 重大进展 .	Major headway has been made in increasing imports to boost consumption and in bring­ing down tariff levels.</seg>	扩大	n/a	n/a	increase	verb	n/a	n/a
628	第一 , 继续 [[扩大]] 市场 开放 .	First, China will continue to open up its market.</seg>	扩大	n/a	n/a	omission	omission	n/a	n/a
629	中国 将 增强 国内 消费 对 经济 发展 的 基础性 作用 , 积极 建设 更加 活跃 的 国内 市场 , 为 中国 经济 发展 提供 支撑 , 为 世界 经济 增长 [[扩大]] 空间 .	China will better leverage the fundamental role of domestic consumption in fueling economic development and foster a more robust domestic market to boost growth at home and create more impetus for global growth.</seg>	扩大	为……	prepositional phrase	create more impetus	verb	for	Prepositional phrase	equal
630	中国 将 更加 重视 进口 的 作用 , 进一步 降低 关税 和 制度性 成本 , 培育 一批 进口 贸易 促进 创新 示范区 , [[扩大]] 对 各国 高质量 产品 和 服务 的 进口 .	China will increase its imports. We will continue to lower tariffs and government-imposed transaction costs, develop demonstration zones to promote imports by innovative means, and import more high-quality goods and services from other countries.</seg>	扩大	n/a	n/a	promote	verb	n/a	n/a
631	二是 要 加强 和 巩固 农业 基础 地位 , [[加大]] 对 农业 的 支持 力度 , 加强 和 完善 强 农惠农 富农 政策 , 加快 发展 现代农业 , 确保 国家 粮食 和 重要 农产品 有效 供给 .	Second, we must consolidate the position of agriculture as the foundation of the economy, increase support for agriculture, improve our policies that benefit farmers and bring prosperity to them, accelerate modernized operation of agriculture, and ensure the supply of grain and other important agricultural products.</seg>	加大	n/a	n/a	increase	verb	n/a	n/a
632	三是 要 推动 结构调整 取得 明显 进展 , 在 稳定 外需 的 同时 努力 扩大内需 , [[加大]] 产业 结构调整 升级 力度 , 稳步 推进 城镇化 健康 发展 .	Third, we must make substantial progress in economic restructuring, expand domestic demand while stabilizing external demand, intensify our industrial restructuring and upgrading, and promote well-planned and healthy urbanization.</seg>	加大	n/a	n/a	intensify	verb	n/a	n/a
633	中央纪委 , 监察部 和 各级 纪检监察 机关 要 [[加大]] 检查 监督 力度 , 执好纪 , 问好 责 , 把好关 .	The Central Commission for Discipline Inspection of the Party, the Ministry of Supervision and Party discipline inspection commissions and supervision departments at all levels must strengthen inspection and supervision to ensure that Party discipline is implemented, accountability is maintained, and performance is ensured.</seg>	加大	n/a	n/a	strengthen	verb	n/a	n/a
634	通过 热情服务 , 切实 解决 好 老百姓 打官司 难 问题 , 特别 是 要 [[加大]] 对 困难群众 维护 合法权益 的 法律援助 .	We should provide good services to help people overcome barriers to justice, particularly by increasing legal aid for people in difficulties to safeguard their legitimate rights.</seg>	加大	n/a	n/a	increase	verb	n/a	n/a
635	司法 工作者 要 密切联系 群众 , 规范 司法 行为 , [[加大]] 司法 公开 力度 , 回应 人民 群众 对 司法公正 公开 的 关注 和 期待 .	Judicial workers need to maintain close ties with the people, carry out procedure-based judicial activities, increase judicial transparency, and respond to the people's concern and expectations for judicial justice and transparency.</seg>	加大	n/a	n/a	increase	verb	n/a	n/a
636	特别 是 近些年来 , 中国 [[加大]] 了 对 非 援助 和 合作 力度 .	In recent years, in particular, China has increased assistance to and cooperation with Africa.</seg>	加大	n/a	n/a	increase	verb	n/a	n/a
637	要 [[加大]] 转变 经济 发展 方式 , 调整 经济 结构 力度 , 更加 注重 发展 质量 , 更加 注重 改善 民生 .	We should redouble our efforts to shift the growth model and adjust the economic structure, raise the quality of development and improve the quality of life.</seg>	加大	n/a	n/a	redouble efforts	verb	n/a	n/a
638	要 完善 财政政策 , 适当 [[加大]] 财政性 资金 对 保障性 住房 建设 投入 力度 .	We should improve our fiscal policy and use more public funds to build such housing.</seg>	加大	适当	adverb	more	adjective	n/a	omission	down
639	各 地区 各 部门 , 各类 企业 都 要 坚持 安全 生产 高标准 , 严要求 , 招商引资 , 上 项目 要严 把 安全 生产 关 , [[加大]] 安全 生产指标 考核 权重 , 实行 安全 生产 和 重大 安全 生产 事故 风险 " 一票否决 " .	All regions, government departments, and enterprises should be relentless in applying the highest standards of workplace safety, stringently supervise workplace safety when pursuing investment and implementing projects, increase the weighting of workplace safety in performance indicators, and follow the approach of "one vote against meaning veto" for ensuring workplace safety and guarding against…	加大	n/a	n/a	increase	verb	n/a	n/a
640	要 [[加大]] 隐患 整改 治理 力度 , 建立 安全 生产 检查 工作 责任制 , 实行 谁 检查 , 谁 签字 , 谁 负责 , 做到 不 打折扣 , 不留 死角 , 不走过场 , </seg>	We should intensify our efforts in addressing potential safety risks, establishing an inspection accountability system for workplace safety in which whoever conducts the inspection must take full responsibility by signing his name on the inspection report, making no accommodations, leaving no place unchecked, or merely going through formalities.</seg>	加大	n/a	n/a	intensify	verb	n/a	n/a
641	全会 决定 提出 坚持 积极 利用 , 科学 发展 , 依法 管理 , 确保安全 的 方针 , [[加大]] 依法 管理网络 力度 , 完善 互联网 管理 领导 体制 .	The Decision stipulates that we must adhere to the principles of proactive usage, well-planned development, management in accordance with the law and ensuring safety in strengthening management of the Internet in accordance with the law, and accelerating the improvement of the leadership for the management of the Internet.</seg>	加大	n/a	n/a	strengthen	verb	n/a	n/a
642	对 中国 人民 和 中华民族 的 优秀 文化 和光荣 历史 , 要 [[加大]] 正面 宣传 力度 , </seg>	We should disseminate the glorious history and excellent culture of the Chinese nation and people.</seg>	加大	n/a	n/a	n/a	omission	n/a	n/a
643	继续 致力于 加强 核 安全 政府 监管 能力 建设 , [[加大]] 核 安全 技术 研发 和 人力资源 投入 力度 , 坚持 培育 和 发展 核 安全 文化 .	We will continue to enhance the government's regulatory capacity, increase investments in relevant technological development and human resources, and foster and develop a nuclear security culture.</seg>	加大	n/a	n/a	increase	verb	n/a	n/a
644	要 以 促进 社会 公平正义 , 增进 人民 福祉 为 出发点 和 落脚点 , [[加大]] 协调 各 方面 利益 关系 的 力度 , 推动 发展 成果 更 多 更 公平 惠及 全体 人民 .	We should make promoting social fairness, justice and the people's wellbeing our ultimate goal, and increase our efforts in balancing the interests of all sectors, so that all the people can increasingly share in the fruits of development in a fairer way.</seg>	加大	n/a	n/a	increase	verb	n/a	n/a
645	务实 推进 " 一带 一路 " 能源 合作 , [[加大]] 中亚 , 中东 , 美洲 , 非洲 等 油气 的 合作 力度 .	In addition, China will encourage energy cooperation through the "One Belt and One Road," and expand oil and gas cooperation with countries in Central Asia, the Middle East, the Americas and Africa.</seg>	加大	n/a	n/a	expand	verb	n/a	n/a
646	[[加大]] 油气 资源 勘探 开发 力度 , 加强 油气 管线 , 油气 储备 设施 建设 , </seg>	We will also intensify our efforts in energy exploration and extraction, and build more oil and gas pipelines and storage facilities.</seg>	加大	n/a	n/a	intensify	verb	n/a	n/a
647	宣传 引导 要 抓 到位 , 继续 [[加大]] 对党 的 十八 届 三中全会 精神 的 宣传 引导 , 积极 宣传 改革 新进展 新 成效 .	We should also carry out publicity, especially on the guidelines of the Third Plenary-Session of the 18th CPC Central Committee, and the progress and new results of our program of reform.</seg	加大	n/a	n/a	omission	omission	n/a	n/a
648	我们 要 [[加大]] 对 发展 中 成员 的 资金 和 技术支持 , 发挥 亚太经济 体 多样性 突出 的 特点 , </seg>	We need to increase financial and technical support to developing members, give full rein to the diversity among the Asia-Pacific economies, </seg>	加大	n/a	n/a	increase	verb	n/a	n/a
649	强化 对 各 领域 各 部门 各 地方 对外 工作 的 统筹 协调 , [[加大]] 战略 投入 , 规范 外事 管理 , 加强 外事 干部队伍 建设 , </seg>	step up inter-sector, inter-department and inter-regional coordination, increase strategic input, regulate foreign affairs management, and improve the training and management of diplomatic officers, </seg>	加大	n/a	n/a	increase	verb	n/a	n/a
650	要 [[加大]] 政策 公开 力度 , 让 群众 知晓 政策 , 理解 政策 , 配合 执行 好 政策 .	We must increase the transparency of our policies so that the public will be aware of, understand and help to implement them.</seg	加大	n/a	n/a	increase	verb	n/a	n/a
651	特别 是 要 [[加大]] 对 革命 老区 , 民族 地区 , 边远地区 , 贫困地区 基础教育 的 投入 力度 , </seg>	We must increase government aid to basic education in old revolutionary base areas, areas mainly populated by ethnic minorities, remote areas, and poverty-stricken areas.</seg>	加大	n/a	n/a	increase	verb	n/a	n/a
652	对 职工 安置 困难 较大 和 财政收支 压力 大 的 地区 , 要 [[加大]] 结构调整 专项 奖补 资金 和 就业 专项资金 倾斜 力度 .	We must adjust the policies for structural reform and employment funds to increase funding for areas with greater difficulties and experiencing fiscal pressure in resettling laid-off workers.</seg>	加大	n/a	n/a	increase	verb	n/a	n/a
653	发展 是 硬道理 的 战略思想 要 坚定不移 坚持 , 同时 必须 坚持 科学 发展 , [[加大]] 结构性 改革 力度 , 坚持 以 提高 发展 质量 和 效益 为 中心 , 实现 更 高质量 , 更 有效率 , 更加 公平 , 更 可 持续 的 发展 .	We should stick to the strategy that development alone can make the difference, ensuring that an effective approach is taken to development, intensifying structural reform, and focusing on improving the quality and efficiency of development in order to achieve higher quality, fairer, more efficient, and more sustainable development.</seg>	加大	n/a	n/a	intensify	verb	n/a	n/a
654	[[加大]] 环境治理 力度 , 改革 环境治理 基础 制度 , 全面 提升 自然生态 系统 稳定性 和 生态 服务 功能 , 筑牢 生态 安全 屏障 .	We must intensify our efforts in environment governance, reform the fundamental system of environment governance, make all natural ecosystems more stable and better able to provide services, and safeguard national ecological security.</seg>	加大	n/a	n/a	intensify	verb	n/a	n/a
655	既要 在 经济 发展 的 基础 上 不断 [[加大]] 保障 民生 力度 , 也 不要 脱离 财力 作 难以 兑现 的 承诺 .	We must continue to intensify our efforts to safeguard people's wellbeing on the basis of economic development, yet we must not make promises beyond our financial means, which we would find hard to keep.</seg>	加大	不断	adverb	intensify	verb	continue to	verb	up
656	要 重点 加强 基本 公共服务 , 特别 是 要 [[加大]] 对 革命 老区 , 民族 地区 , 边疆地区 , 贫困地区 基本 公共服务 的 支持 力度 , 加强 对 特定 人群 特殊 困难 的 帮扶 , </seg>	We must focus on improving our basic public services, and particularly on increasing support for basic public services in old revolutionary bases, areas with concentrations of ethnic minorities, border areas, and poverty-stricken areas, and on assisting specific groups of people with special difficulties.</seg>	加大	n/a	n/a	increase	verb	n/a	n/a
657	[[加大]] 贫困地区 生态 保护 修复 力度 , 增加 重点 生态 功能区 转移 支付 , 扩大 政策 实施 范围 , 让 有 劳动 能力 的 贫困人口 就 地 转成 护林员 等 生态 保护 人员 .	We should strengthen ecological restoration and protection in impoverished areas, increase transfer payments in important ecological areas, expand the scope of those eligible for preferential policies, and enable impoverished people with the ability to work to serve as eco-workers, for example as forest rangers.</seg>	加大	n/a	n/a	strengthen	verb	n/a	n/a
658	统筹 协调 农村 扶贫 标准 和 农村 低保 标准 , [[加大]] 其他 形式 的 社会 救助 力度 .	We should readjust the rural poverty line and rural subsistence allowances, and provide other forms of social relief.</seg>	加大	n/a	n/a	provide	verb	n/a	n/a
659	中央财政 专项 扶贫 资金 , 中央 基建投资 用于 扶贫 的 资金 等 , 增长幅度 要 体现 [[加大]] 脱贫 攻坚 力度 的 要求 .	Accordingly, we should increase special funds and infrastructure investment in the state budget allocated to poverty relief.</seg>	加大	n/a	n/a	increase	verb	n/a	n/a
660	要 [[加大]] 扶贫 资金 整合 力度 .	We should multiply efforts to integrate funds for poverty relief.</seg>	加大	n/a	n/a	multiply	verb	n/a	n/a
661	按照 创新 , 协调 , 绿色 , 开放 , 共享 的 发展 理念 , 在 理论 上 作出 创新性 概括 , 在 政策 上 作出 前瞻性 安排 , [[加大]] 结构性 改革 力度 , 矫正 要素 配置 扭曲 , 扩大 有效 供给 , 提高 供给 结构 适应性 和 灵活性 , 提高 全 要素 生产率 .	Upholding the philosophy of innovative, coordinated, green, open, and inclusive development, we should create new theories on innovation, devise far-sighted policies, strengthen structural reform, reallocate misplaced factors of production, increase effective supply, make the supply structure more adaptive and flexible , and improve total factor productivity.</seg>	加大	n/a	n/a	strengthen	verb	n/a	n/a
662	中国 愿同 各方 一道 , [[加大]] 资金投入 , 加强 技术支持 , 共同 推动 全球 网络 基础设施 建设 , 让 更 多 发展中国家 和 人民 共享 互联网 带来 的 发展 机遇 .	China stands ready to work with all parties concerned, increase investment and technical support to accelerate the building of global internet infrastructure, and enable more developing countries and their peoples to take advantage of the development opportunities brought by the internet.</seg>	加大	n/a	n/a	increase	verb	n/a	n/a
663	世界 各 主要 国家 纷纷 出台 新 的 创新 战略 , [[加大]] 投入 , 加强 人才 , 专利 , 标准 等 战略性 创新 资源 的 争夺 .	Major world powers have adopted new strategies to promote innovation, increased investment in innovation, and made greater efforts to contend for strategic resources in innovation such as talent, intellectual property and standards.</seg>	加大	n/a	n/a	increase	verb	n/a	n/a
664	特别 要 [[加大]] 对 困难群众 的 帮扶 力度 , 坚决 打赢 农村 贫困人口 脱贫 攻坚战 .	In particular, we should make greater efforts to help people in difficulties and win the campaign against rural poverty.</seg>	加大	n/a	n/a	make greater efforts to	verb	n/a	n/a
665	要 严肃 政治 纪律 和 组织纪律 , 做好 问责 工作 , [[加大]] 监督 和 查处 力度 , 确保 换届 风清气 正 .	We must strengthen discipline and the rules, and enforce accountability, supervision and investigation, so that the elections are fair and just.</seg>	加大	n/a	n/a	enforce	verb	n/a	n/a
666	要 [[加大]] 国际 迫逃 追赃 力度 , </seg>	We will make greater efforts to track down corrupt officials who have fled overseas and recover the money they have stolen.</seg>	加大	n/a	n/a	make greater efforts to	verb	n/a	n/a
667	另一方面 要 [[加大]] 政策 落地 力度 , 确保 各项政策 百分之百 落到实处 .	On the other hand, we should intensify implementation efforts to ensure that all policies are carried out to the letter.</seg>	加大	n/a	n/a	intensify	verb	n/a	n/a
668	中共 十八 大 以来 , 我们 党 [[加大]] 反腐败 斗争 力度 , </seg>	Since the 18th National Congress, the CPC has intensified its anti-corruption campaign.</seg>	加大	n/a	n/a	intensify	verb	n/a	n/a
669	如果 是 主动 索贿 , 那 是 我们 没有 管教好 , 要 [[加大]] 管教 力度 .	The former shows that we have not yet put officials under sufficient scrutiny, and we therefore need to enforce more stringent discipline.</seg>	加大	n/a	n/a	enforce	verb	n/a	n/a
670	把 财政拨款 和 专项 资助 结合 起来 , 把 普遍性 经费 资助 和 竞争性 经费 资助 结合 起来 , 把 政府 资助 和 社会 捐赠 结合 起来 , [[加大]] 科研 投入 , 提高 经费 使用 效率 .	This includes increasing input, making efficient use of funds by teaming up fiscal appropriation with specific allocation, generic funding with competitive funding, and government grants with public donations.</seg>	加大	n/a	n/a	n/a	omission	n/a	n/a
671	必须 强化 人力资本 , [[加大]] 人力资本 投入 力度 , 着力 把 教育 质量 搞上去 , 建设 现代 职业 教育 体系 ; </seg>	Human capital should be strengthened through investing more in this sector, so as to improve education quality and establish a modem vocational education system.</seg>	加大	n/a	n/a	strengthen	verb	n/a	n/a
672	- - 要 以 共同 庆祝 条约 签署 15 周年 为 契机 , 保持 密切 高层 交往 , 持续 巩固 政治 和 战略 互信 , [[加大]] 相互支持 , 彼此 构筑 牢固 的 战略 支撑 .	-We will,taking advantage of the 15th anniversary of the treaty, continue to maintain close high-level exchanges, enhance political and strategic mutual trust, and increase mutual support so as to build a strong strategic foundation for bilateral relation	加大	n/a	n/a	increase	verb	n/a	n/a
673	我们 要 顺应 人民 群众 对 美好生活 的 向往 , 坚持 以 人民 为 中心 的 发展 思想 , 以 保障 和 改善 民生 为 重点 , 发展 各项 社会 事业 , [[加大]] 收入 分配 调节 力度 , 打赢 脱贫 攻坚战 , 保证 人民 平等 参与 , 平等 发展 权利 , 使 改革 发展 成果 更 多 更 公平 惠及 全体 人民 , 朝着 实现 全体 人民 共同富裕 的 目标 稳步迈进 .	We should follow people's longing for a better life, insist on people-oriented development, focus on ensuring and improving people's living standard while developing all social programs, balance income distribution, win the battle against poverty, and guarantee people's rights of equal participation and equal development, making the achievement of reform better benefit all the people in a more eq…	加大	n/a	n/a	omission	omission	n/a	n/a
674	要 [[加大]] 心理健康 问题 基础性 研究 , 做好 心理健康 知识 和 心理疾病 科普 工作 , 规范 发展 心理治疗 , 心理咨询 等 心理健康 服务 .	We should increase efforts in the basic research of mental health, promote popular understanding of mental health and mental illness, and regulate psychotherapy, psychological counseling and other mental health services.</seg>	加大	n/a	n/a	increase efforts in	verb	n/a	n/a
675	要 继承 和 发扬 爱国卫生 运动 优良传统 , 持续 开展 城乡 环境卫生 整洁 行动 , [[加大]] 农村 人居 环境治理 力度 , 建设 健康 , 宜居 , 美丽 家园 .	We should carry forward the tradition of patriotic cleaning campaigns, continue with the urban and rural clean environment campaign, increase efforts in improving rural living conditions, and build a healthy and livable environment.</seg>	加大	n/a	n/a	increase	verb	n/a	n/a
676	要 [[加大]] 对 网络 , 极地 , 深海 , 外空 等 新兴 领域 规则 制定 的 参与 , 加大 对 教育 交流 , 文明 对话 , 生态建设 等 领域 的 合作 机制 和 项目 支持 力度 .	We should also take a more active part in rule-making in emerging fields such as the internet, the polar regions, the deep sea and outer space, and give more support to programs and cooperation mechanisms related to educational exchange, dialogue between civilizations, and ecology.</seg>	加大	n/a	n/a	take a more active part in	verb	n/a	n/a
677	要 加大 对 网络 , 极地 , 深海 , 外空 等 新兴 领域 规则 制定 的 参与 , [[加大]] 对 教育 交流 , 文明 对话 , 生态建设 等 领域 的 合作 机制 和 项目 支持 力度 .	We should also take a more active part in rule-making in emerging fields such as the internet, the polar regions, the deep sea and outer space, and give more support to programs and cooperation mechanisms related to educational exchange, dialogue between civilizations, and ecology.</seg>	加大	n/a	n/a	give more	verb	n/a	n/a
678	同时 , 要 抓紧 健全 容错 纠错 机制 , [[加大]] 正向 激励 力度 , 引导 广大干部 保持良好 精神状态 , 奋发有为 , 敢于 担当 .	In addition, we need to future mechanisms that allow for and address mistakes, give more positive incentives, and guide officials to maintain a positive mindset, work hard, and act responsibly.</seg>	加大	n/a	n/a	give more	verb	n/a	n/a
679	要 [[加大]] 环境 督查 工作力度 , 严肃查处 违纪 违法行为 , </seg>	Emphasis will be put on the supervision of environmental crimes and violations of Party discipline, and the law in relation to environmental protection will be handled accordingly.</seg>	加大	n/a	n/a	put on	verb	n/a	n/a
680	对 见利忘义 , 制假 售假 的 违法行为 , 要 [[加大]] 执法 力度 , 让 败德 违法者 受到 惩治 , 付出代价 .	We must intensify law enforcement efforts to punish illegal profit-seeking and counterfeiting, and bring those unethical law breakers to justice.</seg>	加大	n/a	n/a	intensify	verb	n/a	n/a
681	[[加大]] 重要 领域 和 关键环节 改革 力度 , 让 市场 在 资源配置 中起 决定性 作用 , </seg>	We will intensify reform in priority areas and key links and enable the market to play a decisive role in resource allocation.</seg>	加大	n/a	n/a	intensify	verb	n/a	n/a
682	国际 社会 应该 [[加大]] 对 非洲 等 发展中国家 卫生事业 的 支持 和 援助 .	The international community should step up support and assistance for public health in African countries and other developing countries.</seg>	加大	n/a	n/a	step up	verb	n/a	n/a
683	1950 年 至 2016 年 , 中国 累计 对外 提供 援款 4000 多亿元 人民币 , 今后 将 继续 在 力所能及 的 范围 内 [[加大]] 对外 帮扶 .	Between l950 and 20l6, China provided foreign countries with over RMB400 billion in aid, and we will continue to increase assistance to them as far as our ability permits.</seg>	加大	n/a	n/a	increase	verb	n/a	n/a
684	[[加大]] 核心技术 研发 力度 和 市场化 引导 , 加强 网络安全 预警 监测 , 确保 大 数据安全 , 实现 全天候 全方位 感知 和 有效 防护 .	Moreover, we should facilitate the market-oriented development of core technologies for cyber security, reinforce early warning and monitoring, ensure big data safety, and achieve comprehensive detection of risks and effective protection at all times.</seg>	加大	n/a	n/a	facilitate	verb	n/a	n/a
685	要 [[加大]] 对 维护 国家 安全 所 需 的 物质 , 技术 , 装备 , 人才 , 法律 , 机制 等 保障 方面 的 能力 建设 , 更好 适应 国家 安全 工作 需要 .	It is also imperative to enhance our capacity to provide the materials, technologies, equipment, expertise, legal guarantees, and mechanisms required for safeguarding national security.</seg>	加大	n/a	n/a	enhance	verb	n/a	n/a
686	二要 [[加大]] 环境污染 综合治理 .	Second, intensify the comprehensive control of environmental pollution.</seg>	加大	n/a	n/a	intensify	verb	n/a	n/a
687	持续 实施 大气污染 防治 行 动 计划 , 加强 水污染 防治 , 开展 土壤污染 治理 和 修复 , 加强 农业 面源 污染 治理 , [[加大]] 城乡 环境 综合 整治 力度 .	We will carry out the Action Plan on Air Pollution Prevention and Control, strengthen water pollution prevention and control, conduct soil pollution control and soil restoration projects, reinforce prevention and control of wide-spread pollution in agriculture, and intensify comprehensive environmental governance in urban and rural areas.</seg>	加大	n/a	n/a	intensify	verb	n/a	n/a
688	- - 中国 将 [[加大]] 对 " 一带 一路 " 建设 资金 支持 , 向 丝路 基金 新增 资金 1000 亿元 人民币 , </seg>	-China will scale up financing support for the Belt and Road Initiative by contributing an additional RMBl00 billion to the Silk Road Fund.</seg>	加大	n/a	n/a	scale up	verb	n/a	n/a
689	强化 支撑 保障体系 , [[加大]] 政策 倾斜 力度 , 集中力量 攻关 , 万众一心 克难 , 确保 深度 贫困地区 和 贫困 群众 同 全国 人民 一道 进入 全面 小康社会 .	We should also strengthen support systems, and give preferential policies to severely impoverished areas, whilst rallying the efforts of all sides to solve difficult cases, ensuring that the people in severely impoverished areas lead a moderately prosperous life like people in other parts of the country.</seg>	加大	n/a	n/a	omission	omission	n/a	n/a
690	第二 , [[加大]] 投入 支持 力度 .	Secondly, increase input.</seg>	加大	n/a	n/a	increase	verb	n/a	n/a
691	各级 财政 要 [[加大]] 对 深度 贫困地区 的 转移 支付 规模 , 增加 金融 投入 对 深度 贫困地区 的 支持 , </seg>	Government financial departments at all levels should expand their scale of payments to, and increase investment in, severely impoverished areas.</seg>	加大	n/a	n/a	expand	verb	n/a	n/a
692	对 居住 在 自然 条件 特别 恶劣 地区 的 群众 [[加大]] 易地 扶贫 搬迁 力度 , </seg>	Therefore we should:-relocate more impoverished people living under adverse natural conditions;</seg>	加大	n/a	n/a	more	adjective	n/a	n/a
693	对 因病 致贫 群众 [[加大]] 医疗 救助 , 临时 救助 , 慈善 救助 等 帮扶 力度 , </seg>	-provide more healthcare support, temporary assistance and charity relief for people living in poverty caused by sickness;</seg>	加大	n/a	n/a	more	adjective	n/a	n/a
694	第五 , [[加大]] 各方 帮扶 力度 .	Fifthly, get all sectors to give more support to alleviate poverty.</seg>	加大	n/a	n/a	give more	verb	n/a	n/a
695	要 [[加大]] 东部 地区 和 中央 单位 对 深度 贫困地区 的 帮扶 支持 , 强化 帮扶 责任 " 谁 的 孩子 谁 抱 " .	The eastern region and central organizations should increase their support for severely impoverished areas and take more initiative concerning one-to-one assistance.</seg>	加大	n/a	n/a	increase	verb	n/a	n/a
696	第六 , [[加大]] 内生 动力 培育 力度 .	Sixthly, motivate the impoverished to eliminate poverty.</seg>	加大	n/a	n/a	omission	omission	n/a	n/a
697	第七 , [[加大]] 组织 领导 力度 .	Seventhly improve organization and leadership.</seg>	加大	n/a	n/a	omission	omission	n/a	n/a
698	优化 区域 开放 布局 , [[加大]] 西部 开放 力度 .	We will improve the balance in opening our different regions, and open the western region wider.</seg>	加大	n/a	n/a	open wider	verb	n/a	n/a
699	[[加大]] 全民 普法 力度 , 建设 社会主义 法治 文化 , 树立 宪法 法律 至上 , 法律 面前 人人平等 的 法治 理念 .	We will redouble efforts to raise public awareness of the law, develop a socialist culture of rule of law, and increase public awareness of the principle underlying rule of law that the Constitution and the law are above everything else and that everyone is equal before the law.</seg>	加大	n/a	n/a	redouble efforts	verb	n/a	n/a
700	( 三 ) [[加大]] 生态系统 保护 力度 .	3. Intensifying the protection of ecosystems</seg>	加大	n/a	n/a	intensify	verb	n/a	n/a
701	[[加大]] 对 发展中国家 特别 是 最 不 发达国家 援助 力度 , 促进 缩小 南北 发展 差距 .	China will increase assistance to other developing countries, especially the least developed countries, and do its part to reduce the North-South development gap.</seg>	加大	n/a	n/a	increase	verb	n/a	n/a
702	在 市县 党委 建立 巡察 制度 , [[加大]] 整治 群众 身边 腐败问题 力度 .	We will institute a system of disciplinary inspection for city and county level Party committees in an intensified effort to address corruption that occurs on the people's doorsteps.</seg>	加大	n/a	n/a	an intensified effort to	noun	n/a	n/a
703	三是 坚持 [[加大]] 投入 , 强化 资金 支持 .	Thirdly, we increase investment and strengthen financial support.</seg>	加大	n/a	n/a	increase	verb	n/a	n/a
704	在 教育 文化 , 卫生 健康 , 医疗保障 , 退役军人 服务 , 移民 管理 服务 , 生态 环保 , 应急 管理 等 人民 群众 普遍 关心 的 领域 [[加大]] 机构调整 和 优化 力度 , </seg>	We will redouble our efforts to reorganize and optimize the setup of the institutions and establish a number of new agencies in areas of public concern such as education, culture, public health, medical insurance, veteran affairs, immigration service, eco-environmental protection, and emer_x001F_gency management.</seg>	加大	n/a	n/a	redouble efforts	verb	n/a	n/a
705	要 [[加大]] 惩治 力度 , 对 扶贫 领域 腐败问题 , 发现 一起 , 严肃查处 问责 一起 , 绝不 姑息迁就 !	Those committing corruption in poverty alleviation, once identified, must be investigated and held accountable.</seg>	加大	n/a	n/a	omission	omission	n/a	n/a
706	中央 层面 要 重点 对 省级 负责同志 开展 轮训 , 省 , 市 , 县 都 要 [[加大]] 干部 培训 力度 , 分级 安排 培训 活动 .	Central authorities will organize training for leading officials at the provincial level. Provincial, city and county authorities should strengthen training for officials at their own levels, with different priorities and focuses.</seg>	加大	n/a	n/a	strengthen	verb	n/a	n/a
707	同时 要 [[加大]] 开放 力度 , 加快 保险行业 开放 进程 , 放宽 外资 金融机构 设立 限制 , 扩大 外资 金融机构 在 华 业务范围 , 拓宽 中外 金融市场 合作 领域 .	We will ensure that these measures materialize and at the same time make more moves towards further opening, including accelerating the opening up of the insur_x001F_ance industry, easing restrictions on the establishment of foreign financial institutions in China and expanding their business scope, and opening up more areas of cooperation between Chinese and foreign financial markets.</seg>	加大	n/a	n/a	make more moves towards	verb	n/a	n/a
708	今年 , 我们 将 重新组建 国家知识产权局 , 完善 执法 力量 , [[加大]] 执法 力度 , 把 违法 成本 显著 提上去 , 把 法律 威慑 作用 充分发挥 出来 .	This year, we are re-instituting the National Intellectual Property Admin_x001F_istration to strengthen the ranks of its officials step up law enforce_x001F_ment, significantly raise the cost for offenders, and fully unlock the deterrent effect of relevant laws.</seg>	加大	n/a	n/a	step up	verb	n/a	n/a
709	要 [[加大]] 应用 基础 研究 力度 , 以 推动 重大 科技 项目 为 抓手 , 打通 ‘ 最后 一 公里 ‘ , 拆除 阻碍 产业化 的 ‘ 篱笆墙 ‘ , 疏通 应用 基础 研究 和 产业化 连接 的 快车道 , 促进 创新 链 和 产业链 精准 对接 , 加快 科研成果 从 样品 到 产品 再 到 商品 的 转化 , 把 科技成果 充分 应用 到 现代化 事业 中去 .	We will strengthen basic research in applied sciences, focus on major scientific and technological projects, remove obstacles in the process, speed up the application of research results in indus_x001F_tries, bolster the precise docking of the innovation chain and the industrial chain, expedite the transformation of research results from prototypes to commercial products, and fully apply scientif…	加大	n/a	n/a	strengthen	verb	n/a	n/a
710	要 [[加大]] 知识产权 保护 执法 力度 , 完善 知识产权 服务体系 .	We will intensify law enforcement in the field of intellectual property (IP) protection and improve IP services.</seg>	加大	n/a	n/a	intensify	verb	n/a	n/a
711	要 [[加大]] 燃煤 小 锅炉 淘汰 力度 , 暂停 一部分 污染 重 的 煤电 机组 , 加快 升级 改造 .	We need to make greater efforts to eliminate individual coal-fired boilers, and suspend operations of outdated coal-fired power plants that are sources of serious pollution and quicken the pace of their transfor_x001F_mation and upgrading.</seg>	加大	n/a	n/a	make greater efforts to	verb	n/a	n/a
712	我们 能够 做 的 和 应该 做 的 就是 要 抢抓 机遇 , [[加大]] 创新 投入 , 着力 培育 新 的 经济 增长点 , 实现 新旧 动能 转换 .	What we can and should do is to seize opportunities, increase input in innovation, focus on developing new growth areas, and replace old growth drivers with new ones.</seg>	加大	n/a	n/a	increase	verb	n/a	n/a
713	要 [[加大]] 全民 普法 力度 , 培育 全 社会 办事 依法 , 遇事 找法 , 解决问题 用法 , 化解矛盾 靠法 的 法治 环境 .	We must make greater efforts to raise public legal aware_x001F_ness and create an environment for the rule of law in which all of our people work in accordance with the law, look to the law when running into problems, and rely on the law to resolve problems and conflicts.</seg>	加大	n/a	n/a	make greater efforts to	verb	n/a	n/a
714	要 加紧 构建 ‘ 三位一体 ‘ 新型 军事 人才培养 体系 , [[加大]] 联合作战 指挥 人才 , 新型 作战 力量 人才 , 高层次 科技 创新 人才 , 高水平 战略 管理 人才培养 力度 .	We need to build a new system for training military personnel, which consists of military school educa_x001F_tion, field training, and professional military education, with a focus on training commanders for joint operations, new types of combat personnel, high-caliber personnel for technological innovation, and high-level strategic management.</seg>	加大	n/a	n/a	with a focus on	prepositional phrase	n/a	n/a
715	各级党委 和 政府 要 做到 亲自 把关 , 亲自 协调 , 亲自 督查 , [[加大]] 统筹 协调 力度 , 确保 这项 备受 关注 的 高风险 改革 平稳 落地 .	To ensure that this high-risk reform of wide concern is carried out smoothly, Party committees and governments at all levels should assume direct responsibility to check on and supervise this work and step up efforts to coordinate different departments.</seg>	加大	n/a	n/a	step up	verb	n/a	n/a
716	要 [[加大]] 减税 力度 .	To increase their sense of gain, it is necessary to extend tax reductions and make substantial cuts to the rates of VAT and other taxes through easily applicable measures.</seg>	加大	n/a	n/a	extend	verb	n/a	n/a
717	我们 [[加大]] 反腐败 斗争 力度 , 是 落实 党要 管党 , 全面 从严治党 的 要求 , </seg>	A more intense fight against corruption is essential for the Party to exercise effective self-supervision and strict self-governance.</seg>	加大	n/a	n/a	a more intense	adjective	n/a	n/a
718	为 进一步 扩大开放 , 中国 将 在 以下 几 方面 [[加大]] 推进 力度 .	To broaden its opening up, China will step up efforts in the following areas:</seg>	加大	n/a	n/a	step up	verb	n/a	n/a
719	中国 将 支持 自由贸易 试验区 深化改革 创新 , 持续 深化 差别化 探索 , [[加大]] 压力 测试 , 发挥 自由贸易 试验区 改革开放 试验田 作用 .	China will support deeper reform and innovation in its pilot free trade zones, continue to experiment with new differentiated policies and practices in these zones, and step up stress tests, so as to give full play to their role as a testing ground for reform and opening up.</seg>	加大	n/a	n/a	step up	verb	n/a	n/a
720	各级党委 和 政府 要 从 政策 , 资金 , 人才 等 方面 [[加大]] 对 媒体 融合 发展 的 支持 力度 .	Party committees and governments at all levels should give greater support to this task in terms of poli_x001F_cies, funds and human resources.</seg>	加大	n/a	n/a	give greater	verb	n/a	n/a
721	要 持续 巩固 壮大 主流 舆论 强势 , [[加大]] 舆论 引导 力度 , </seg>	We should continue to consolidate and strengthen the preponderance of mainstream opinions, and intensify guidance on public opinion.</seg>	加大	n/a	n/a	intensify	verb	n/a	n/a
722	要 切实 解决 中小 微 企业 融资难 融资 贵 问题 , [[加大]] 援企稳 岗 力度 , 落实 好 就业 优先 政策 .	We should take concrete measures to make financing easier and more affordable for medium_x001F_-sized. small and micro businesses, intensify our efforts to help enter_x001F_prises in stabilizing employment, and put into practice the policy of giving high priority to employment.</seg>	加大	n/a	n/a	intensify	verb	n/a	n/a
723	要 [[加大]] 关系 群众 切身利益 的 重点 领域 执法 司法 力度 , 让 天 更 蓝 , 水 更 清 , 空气 更 清新 , 食品 更 安全 , 交通 更 顺畅 , 社会 更 和谐 有序 .	We should strengthen law enforcement and the judicature in key areas concerning the people's immediate interests to ensure that our people can enjoy bluer skies, cleaner water, fresher air, safer food, convenient traffic and more harmonious social order.</seg>	加大	n/a	n/a	strengthen	verb	n/a	n/a
724	要 坚持 主导性 和 主体性 相 统一 , 思政课 教学 离不开 教师 的 主导 , 同时 要 [[加大]] 对 学生 的 认知 规律 和 接受 特点 的 研究 , 发挥 学生 主体性 作用 .	We must integrate teachers' guidance with students, initiative, strengthen_x001F_ing research to help students better understand and assimilate political philosophy, and ensuring they play the primary role in learning.</seg>	加大	n/a	n/a	strengthen	verb	n/a	n/a
725	要 [[加大]] 工作力度 , 聚焦 突出 问题 , 逐村逐户 逐项 查漏 补缺 , 补齐 短板 .	We should work harder and direct more attention to the most prominent problems, identifying gaps and improving weaknesses one by one and from household to household.</seg>	加大	n/a	n/a	work harder	verb	n/a	n/a
726	[[加大]] 统的 力度 , 明确 改 的 章法 , 做好 人 的 工作 , 执行 严 的 纪律 , </seg>	They looked for ways to strengthen coordina_x001F_tion, define reform rules and measures, handle personnel affairs well, and enforce strict discipline.</seg>	加大	n/a	n/a	strengthen	verb	n/a	n/a
727	要 健全 纵向 生态 补偿 机制 , [[加大]] 对 森林 , 草原 , 湿地 和 重点 生态 功能区 的 转移 支付 力度 .	We need to improve the vertical subsidy mechanism and increase transfer payments to the protection of forests, grasslands, wetlands and key eco-environmental functional zones.</seg>	加大	n/a	n/a	increase	verb	n/a	n/a
728	要 [[加大]] 创新 投入 , 为 产业 多元化 发展 提供 新动力 .	We will increase investment in innovation to provide new impetus for indus_x001F_trial diversification.</seg>	加大	n/a	n/a	increase	verb	n/a	n/a
729	我们 应该 落实 联合国 2030 年 可 持续 发展 议程 , [[加大]] 对 最 不 发达国家 支持 力度 , 让 发展 成果 惠及 更 多 国家 和 民众 .	We should strive to implement the UN 2030 Agenda for Sustainable Develop_x001F_ment and increase support for the least developed countries so that the benefits of development will reach more countries and peoples.</seg>	加大	n/a	n/a	increase	verb	n/a	n/a
730	要 坚决 查处 各种 风险 背后 的 腐败问题 , 深化 金融 领域 反腐败 工作 , [[加大]] 国有企业 反腐 力度 , </seg>	We must investigate and prosecute cases of corruption that cause harm; we will make greater efforts to combat corruption in financial institutions and state-owned enterpris_x001F_es, </seg>	加大	n/a	n/a	make greater efforts to	verb	n/a	n/a
731	30 年来 , 我国 宪法 以 其 至上 的 法制 地位 和 强大 的 法制 力量 , 有力 保障 了 人民 当家作主 , 有力 [[促进]] 了 改革开放 和 社会主义 现代化 建设 , 有力 推动 了 社会主义 法治 国家 进程 , 有力 促进 了 人权 事业 发展 , 有力 维护 了 国家 统一 , 民族团结 , 社会 稳定 , 对 我国 政治 , 经济 , 文化 , 社会 生活 产生 了 极为 深刻 的 影响 .	Over the past 30 years the Constitution, relying on its supreme legal status and powerful legal force, has convincingly ensured that the Chinese people are the masters of the country, vigorously promoted reform and opening up and socialist modernization, advanced the building of a law-based socialist country, facilitated the cause of human rights, safeguarded national reunification, ethnic unity …	促进	有力	adverb	promote	verb	vigorously	adverb	equal
732	既 不断 解放 和 发展 社会 生产力 , 又 逐步 实现 全体 人民 共同富裕 , [[促进]] 人 的 全面 发展 .	It entails further releasing and developing the productive forces, and achieving prosperity for all and the well-rounded development of everyone.</seg>	促进	n/a	n/a	omission	omission	n/a	n/a
733	我们 要 按照 这个 总 布局 , [[促进]] 现代化 建设 各 方面 相 协调 , 促进 生产关系 与 生产力 , 上层建筑 与 经济基础 相 协调 .	We must carry out the overall plan, pursue coordinated development in all areas of our modernization drive, and promote harmony between the relationships of production and the productive forces, and between the superstructure and the economic base.</seg>	促进	n/a	n/a	pursue	verb	n/a	n/a
734	我们 要 按照 这个 总 布局 , 促进 现代化 建设 各 方面 相 协调 , [[促进]] 生产关系 与 生产力 , 上层建筑 与 经济基础 相 协调 .	We must carry out the overall plan, pursue coordinated development in all areas of our modernization drive, and promote harmony between the relationships of production and the productive forces, and between the superstructure and the economic base.</seg>	促进	n/a	n/a	promote	verb	n/a	n/a
735	抓住 了 这些 基本 要求 , 就 能 更好 凝聚 力量 , 攻坚克难 , 继续 推动 科学 发展 , [[促进]] 社会 和谐 , 继续 改善 人民 生活 , 增进 人民 福祉 , </seg>	If we truly meet all the basic requirements we will be able to pool our strength more effectively, overcome all difficulties, pursue balanced, proper and coordinated development, promote social harmony and improve our people's lives. </seg>	促进	n/a	n/a	promote	verb	n/a	n/a
736	中央 会 一如既往 贯彻执行 " 一国两制 " , " 澳人治澳 " , 高度 自治 的 方针 和 澳门基本法 , 一如既往 支持 行政长官 和 特别 行政区 政府 依法 施政 , 一如既往 支持 澳门特别行政区 发展 经济 , 改善 民生 , 推进 民主 , [[促进]] 和谐 .	The central government will, as always, implement the "one country, two systems" principle, the policy of "Macao people governing Macao" with a high degree of autonomy and the Basic Law of the MSAR, support the chief executive and the MSAR government in their administration in accordance with the law and the performance of their duties, and support the MSAR in developing its economy, improving it…	促进	n/a	n/a	promote	verb	n/a	n/a
737	努力 以 法治 凝聚 改革 共识 , 规范 发展 行为 , [[促进]] 矛盾 化解 , 保障 社会 和谐 .	Leading bodies and officials at all levels should become better able to think and act based on law, and work to reach consensus on reform, promote procedure-based development, resolve conflicts, and safeguard social harmony in accordance with the law.</seg>	促进	n/a	n/a	omission	omission	n/a	n/a
738	要 倡导 社会 文明 新风 , 带头 学雷锋 , 积极 参加 志愿 服务 , 主动 承担 社会 责任 , 热诚 关爱 他人 , 多 做 扶贫济困 , 扶弱 助残 的 实事 好事 , 以 实际行动 [[促进]] 社会 进步 .	Young people should advocate new social trends, be the first in learning from Lei Feng, take an active part in voluntary work, shoulder social responsibilities, care for others, help the poor, the weak and the disabled, and do other good and practical deeds, so as to promote social progress with their actions.</seg>	促进	以……	prepositional phrase	promote	verb	with…	Prepositional phrase	equal
739	要 用 中国 梦 激发 广大 青少年 的 历史 责任感 , 发扬 " 党有 号召 , 团有 行动 " 的 光荣传统 , 在 党和国家 工作 大局 中 找准 自身 工作 的 切入点 和 结合点 , 组织 动员 广大 青少年 支持 改革 , [[促进]] 发展 , 维护 稳定 .	The League should inspire young people's sense of historical responsibility through the Chinese Dream, carry forward the fine tradition of "the League taking action upon the Party's call," combine its work with Party and government work, and organize and mobilize young people to support reform, promote development and maintain stability.</seg>	促进	n/a	n/a	promote	verb	n/a	n/a
740	我们 要 大力 推动 建设 全球 发展 伙伴关系 , [[促进]] 各国 共同 繁荣 .	We should vigorously promote a global development partnership and work for the common prosperity of all countries.</seg>	促进	n/a	n/a	work for	verb	n/a	n/a
741	在 经济 全球化 深入 发展 的 时代 条件 下 , 金砖 国家 发展 不能 独善其身 , 必须 在 谋求 本国 发展 的 同时 [[促进]] 各国 共同 发展 .	In this era of continuing economic globalization, we BRICS countries should not just seek our own development, but also work for the common development of all countries.</seg>	促进	n/a	n/a	work for	verb	n/a	n/a
742	我们 要 推动 各国 加强 宏观经济 政策 协调 , 改革 国际 货币 金融体系 , 推动 贸易 和 投资 自由化 便利化 , [[促进]] 全球 经济 更加 强劲 发展 .	We should encourage all countries to strengthen coordination of macro-economic policies, reform the international monetary and financial systems, promote, liberalize, and facilitate trade and investment, and bolster the momentum of global economic growth.</seg>	促进	n/a	n/a	bolster	verb	n/a	n/a
743	我们 要 共同 参与 国际 发展 议程 的 制定 , 充分利用 人类 积累 的 生产力 和 物质 资源 , 完成 联合国 千年 发展 目标 , 缩小 南北 发展 差距 , [[促进]] 全球 发展 更加 平衡 .	We should work together on setting the international development agenda, make full use of the productivity and material resources accumulated by mankind, achieve the UN Millennium Development Goals, narrow the North-South gap in development, and make global development more balanced.</seg>	促进	n/a	n/a	make	verb	n/a	n/a
744	我们 要 共同 支持 非洲 在 谋求 强劲 增长 , 加快 一体化 , 实现 工业化 方面 作出 的 努力 , [[促进]] 非洲 经济 成为 世界 经济 的 新亮点 .	We should jointly support Africa's pursuit of stronger growth, accelerated integration, and industrialization, and help Africa become a new growth pole in the world economy.</seg>	促进	n/a	n/a	help	verb	n/a	n/a
745	我们 将 坚持 以人为本 , 全面 推进 经济 建设 , 政治 建设 , 文化 建设 , 社会 建设 , 生态 文明 建设 , [[促进]] 现代化 建设 各个方面 , 各个环节 相 协调 , 建设 美丽 中国 .	We will put the people's interests first, strive for all-round progress in the economic, political, cultural, social and ecological fields, coordinate all aspects of our modernization drive, and make China a beautiful country.</seg>	促进	n/a	n/a	omission	omission	n/a	n/a
746	我们 将 坚持 共同 发展 的 理念 , 在 平等互利 的 基础 上 开展 同 世界 各国 的 经济 技术 合作 , 通过 合作 [[促进]] 自身 发展 和 各国 共同 发展 .	Our development endeavor is a cooperative one, as we will work for common development, carry out economic and technological cooperation with all other countries on the basis of equality and mutual benefit, and promote our own development and the common development of all countries through cooperation.</seg>	促进	通过……	prepositional phrase	promote	verb	through …	Prepositional phrase	equal
747	继续 同 世界 各国 加强 宏观经济 政策 协调 , 反对 保护主义 , 改善 全球 经济 治理 , 共同 [[促进]] 世界 经济 增长 .	We will work with other countries to strengthen macro-economic policy coordination, oppose protectionism, improve global economic governance and boost global growth.</seg>	促进	共同	adverb	boost	verb	n/a	omission	down
748	我们 都 把 对方 的 发展 视为 自己 的 机遇 , 都 在 积极 通过 加强 合作 [[促进]] 共同 发展 繁荣 .	We both view the other's development as our own opportunity, and we both seek to promote mutual development and prosperity through closer cooperation.</seg>	促进	积极 通过……	complex	promote	verb	through …	Prepositional phrase	equal
749	从 各自 的 古老 文明 和 发展 实践 中 汲取 智慧 , [[促进]] 中非 共同 发展 繁荣 .	This will enable us to draw on each other's time-honored civilizations and development practices, and better promote the common development and prosperity of China and Africa.</seg>	促进	n/a	n/a	better promote	verb	n/a	n/a
750	要 把 竭诚 为 职工群众 服务 作为 工会 一切 工作 的 出发点 和 落脚点 , 全心全意 为 广大职工 群众 服务 , 认真 倾听 职工群众 呼声 , 维护 好 广大职工 群众 包括 农民工 合法权益 , 扎扎实实 为 职工群众 做好事 , 办实事 , 解难 事 , 不断 [[促进]] 社会主义 和谐 劳动 关系 .	We should make providing dedicated services to people as the starting point and goal of all the work of the trade unions, work for them heart and soul, heed their views, uphold the legitimate rights and interests of workers, including rural migrant workers, provide them with voluntary services, help solve problems they face in a down-to-earth manner, and promote harmonious socialist work relation…	促进	不断	adverb	promote	verb	n/a	omission	down
751	全民 义务 植树 开展 30 多年 来 , [[促进]] 了 我国 森林资源 恢复 发展 , 增强 了 全民 爱绿植 绿护 绿 意识 .	Our tree-planting campaign was launched more than 30 years ago.It has boosted the recovery and development of China's forest resources, and increased public awareness of the importance of tree planting and environmental protection.</seg>	促进	n/a	n/a	boost	verb	n/a	n/a
752	亚洲 国家 积极探索 适合 本国 情况 的 发展 道路 , 在 实现 自身 发展 的 同时 有力 [[促进]] 了 世界 发展 .	Asian countries have energetically explored development paths suited to their national conditions and greatly boosted global development through their own.</seg>	促进	有力	adverb	boost	verb	greatly	adverb	equal
753	在 谋求 自身 发展 中 [[促进]] 各国 共同 发展 , 不断扩大 共同利益 汇合点 .	In pursuing its own development, a country should promote the common development of all.</seg>	促进	n/a	n/a	promote	verb	n/a	n/a
754	我们 将 大力 [[促进]] 亚洲 和 世界 发展 繁荣 .	China will contribute more to development and prosperity in both Asia and the world.</seg>	促进	大力	adverb	contribute to	verb	more	adverb	equal
755	中国 将 加快 同 周边国家 的 互联互通 建设 , 积极 探讨 搭建 地区性 融资 平台 , [[促进]] 区域 内 经济 融合 , 提高 地区 竞争力 .	It will enhance communication with its neighbors, explore the building of a regional financing platform, and advance economic integration within the region, thus increasing its competitiveness.</seg>	促进	n/a	n/a	advance	verb	n/a	n/a
756	中国 将 坚定 支持 亚洲地区 对 其他 地区 的 开放 合作 , 更好 [[促进]] 本 地区 和 世界 其他 地区 共同 发展 .	China firmly supports Asia's opening up and cooperation with other regions for their common development.</seg>	促进	更好	adverb	for	prepositional phrase	n/a	omission	down
757	顺应时代 前进 潮流 , [[促进]] 世界 和平 发展 </seg>	Follow the Trend of the Times and Promote Global Peace and Development</seg>	促进	n/a	n/a	promote	verb	n/a	n/a
758	维护 世界 和平 , [[促进]] 共同 发展 依然 任重道远 .	Upholding world peace and promoting common development remain a long and uphill battle.</seg>	促进	n/a	n/a	promote	verb	n/a	n/a
759	面对 国际形势 的 深刻 变化 和 世界 各国 同舟共济 的 客观 要求 , 各国 应该 共同 推动 建立 以 合作 共 赢 为 核心 的 新型 国际 关系 , 各国 人民 应该 一 起来 维护 世界 和平 , [[促进]] 共同 发展 .	In the face of the profoundly changed international landscape and the objective need for the world to rally together like passengers in the same boat, all countries should join hands in building a new model of international relations featuring cooperation and mutual benefit, and all peoples should work together to safeguard world peace and promote common development.</seg>	促进	n/a	n/a	promote	verb	n/a	n/a
760	每个 国家 在 谋求 自身 发展 的 同时 , 要 积极 [[促进]] 其他 各国 共同 发展 .	Every country, while pursuing its own development, should actively facilitate the common development of all countries.</seg>	促进	积极	adverb	facilitate	verb	actively	adverb	equal
761	我 相信 , 在 两国政府 和 人民 共同努力 下 , 中俄关系 一定 能够 继续 乘风破浪 , 扬帆远航 , 更好 造福 两国人民 , 更好 [[促进]] 世界 和平 与 发展 !	I am convinced that with the joint efforts of the governments and peoples of our two countries, China-Russia relations will continue to press ahead, overcoming difficulties, bringing greater benefits to the two peoples, and making ever-greater contributions to global peace and development.</seg> _x000D_	促进	更好	adverb	make contributions to	verb	ever-greater	adjective	equal
762	大力发展 循环 经济 , [[促进]] 生产 , 流通 , 消费 过程 的 减量化 , 再 利用 , 资源化 .	We will vigorously develop a circular economy to reduce waste and resource consumption, re-use resources, and recycle waste in the process of production, distribution and consumption.</seg>	促进	n/a	n/a	omission	omission	n/a	n/a
763	我 明确 告诉 告诉 奥巴马 总统 , 中国 将 坚定不移 走 和平 发展 道路 , 坚定不移 深化改革 , 扩大开放 , 努力实现 中华民族 伟大 复兴 的 中国 梦 , 努力 [[促进]] 人类 和平 与 发展 的 崇高 事业 .	I told President Obama explicitly that China will unswervingly follow the path of peaceful development, further its reform and opening up, strive to realize the Chinese Dream of the rejuvenation of the Chinese nation, and promote the noble cause of peace and development of mankind.</seg>	促进	努力	adverb	promote	verb	n/a	omission	down
764	同样 , 我们 的 思想 和 行为 也 会 沾 上 灰尘 , 也 会 受到 政治 微生物 的 侵袭 , 因此 也 需要 " 洗澡 " , 既 去 灰 去 泥 , 放松 身心 , 又 舒张 毛孔 , [[促进]] 新陈代谢 , 做到 干干净净 做事 , 清清白白 做人 .	Similarly, our minds and actions can get dusty too, tainted by political microbes, so we also need to take a bath" to rid ourselves of dust and grime, refresh our body and mind, unclog our pores, and get our metabolism working, so that we carry out our duties earnestly and uphold personal integrity.</seg>	促进	n/a	n/a	get working	verb	n/a	n/a
765	我们 两党 应该 以 实现 民族 振兴 , 人民 幸福 为 己任 , [[促进]] 两岸 同胞 团结合作 , 积极 宣导 " 两岸 一家人 " 的 理念 , 汇集 两岸 中国 人 智慧 和 力量 , 在 共同 实现 中华民族 伟大 复兴 的 进程 中 抚平 历史 创伤 , 谱写 中华民族 繁荣昌盛 的 崭新 篇章 .	Both parties should take national renewal and the people's well-being as their bounden duty, promote unity and cooperation among compatriots as belonging to the same family, pool the wisdom and strength of the Chinese people on both sides of the Straits, and work to heal the historical trauma through working together towards national renewal, thus writing a shining page in China's journey towards…	促进	n/a	n/a	promote	verb	n/a	n/a
766	希望 双方 共同努力 , [[促进]] 两岸关系 发展 取得 更 多 积极 成果 , 不断 拓宽 两岸关系 和平 发展 的 道路 .	I hope the two sides will work together to make even greater achievements in cross-Straits relations, while expanding steadily the scope of peaceful development of such relations.</seg>	促进	n/a	n/a	omission	omission	n/a	n/a
767	积极 [[促进]] 两岸 同胞 在 厚 植同 利益 , 弘扬 中华文化 的 过程 中 , 增进 对 两岸 命运 共同体 的 认知 , 增强 民族 自豪感 , 坚定 振兴中华 的 共同 信念 .	We should help them, while working to expand their common interests and promoting Chinese culture, cultivate a deeper sense of cross-Straits community of common destiny, strengthen their national pride and reaffirm their common commitment to China's rejuvenation.</seg	促进	积极	adverb	work to	verb	n/a	omission	down
768	我们 坚信 , 一个 更 高水平 的 中拉 全面 合作伙伴 关系 , 必将 更 有力 地 [[促进]] 双方 共同 发展 , 也 有利于 地区 和 世界 的 和平 , 稳定 , 繁荣 .	We are convinced that a stronger partnership of comprehensive cooperation will boost the development of both sides as well as the peace, stability and prosperity of our respective regions and the world as a whole.</seg	促进	更有力地	adverb	boost	verb	n/a	omission	down
769	我们 将 保持 对台 大政方针 的 连续性 , 继续 实施 行之有效 的 各项政策 , [[促进]] 两岸关系 发展 不断 取得 新 成就 , 更好 造福 两岸 同胞 .	We will maintain the continuity of our fundamental strategy towards Taiwan, continue to implement effective policies, and keep moving our relations forward so as to bring benefits to the people on both sides.</seg>	促进	n/a	n/a	keep moving forward	verb	n/a	n/a
770	第一 , 希望 本着 两岸 同胞 一家人 的 理念 [[促进]] 两岸 经济 合作 .	First, we hope that cross-Straits economic cooperation can be boosted by the people on both sides of the Straits through the concept of "one family.</seg>	促进	n/a	n/a	boost	verb	n/a	n/a
771	我们 会 更 多 考虑 台湾同胞 的 需求 和 利益 , 积极 [[促进]] 在 投资 和 经济 合作 台湾 企业 与 大陆 企业 同等待遇 , 为 深化 两岸 经济 合作 提供 更 广阔 的 空间 .	Giving more consideration to the needs and interests of our Taiwan compatriots, we will offer the same treatment to Taiwan enterprises as to mainland enterprises in the fields of investment and economic cooperation sooner rather than later, and provide greater scope for enhancing cross-Straits economic cooperation.</seg>	促进	积极	adverb	offer	verb	n/a	omission	down
772	两岸 双方 应该 坚持 走 两岸关系 和平 发展 的 正确 道路 , 倡导 " 两岸 - 家亲 " 的 理念 , 加强 交流 合作 , 共同 [[促进]] 中华民族 伟大 复兴 .	Both sides of the Straits should keep to the correct path of peaceful development of cross-Straits relations, advocate the idea that we are one family, strengthen exchanges and cooperation, and together promote the rejuvenation of the Chinese nation.</seg>	促进	共同	adverb	promote	verb	together	adverb	equal
773	双方 应该 顺应 民心 , 抓住机遇 , [[促进]] 两岸关系 发展 取得 新 成果 .	The people on both sides of the Straits long for greater progress in their relations, so both sides should comply with the aspirations of the people, seize the opportunities and make new achievements in such relations.</seg>	促进	n/a	n/a	omission	omission	n/a	n/a
774	要 加强 两岸 经济 合作 制度化 建设 , 并 更加 重视 [[促进]] 产业 合作 .	We must improve the systems of cross-Straits economic cooperation while attaching more importance to promoting industrial cooperation.</seg	促进	n/a	n/a	promote	verb	n/a	n/a
775	国际 社会 应该 共同努力 , [[促进]] 世界 和平 与 发展 .	The world community should make concerted efforts to promote world peace and development.</seg>	促进	n/a	n/a	promote	verb	n/a	n/a
776	弘扬 " 上海 精神 " , [[促进]] 共同 发展 </seg>	Carry Forward the "Shanghai Spirit" and Promote Common Development</seg>	促进	n/a	n/a	promote	verb	n/a	n/a
777	在 充分 照顾 各方 利益 和 关切 基础 上 寻求 在 贸易 和 投资 领域 广泛开展 合作 , 充分发挥 各 成员国 合作 潜力 , 实现 优势互补 , [[促进]] 共同 发展 繁荣 .	Extensive trade and investment cooperation with full consideration for the interests and concerns of all parties would allow us to thoroughly unlock the potential for cooperation among member states and achieve mutual complementarity in the interest of our common development and prosperity.</seg>	促进	n/a	n/a	in the interest of	prepositional phrase	n/a	n/a
778	要 继续加强 国际 金融市场 监管 , 使 金融体系 真正 依靠 , 服务 , [[促进]] 实体 经济 发展 .	The relevant countries should further push forward the implementation of the plan for reforming the management of the International Monetary Fund and for making a new sharing formula that reflects the weight of the economic aggregate of the different countries in the world economy, and continue to strengthen oversight concerning the international financial market, so that the financial system wil…	促进	n/a	n/a	promote	verb	n/a	n/a
779	我们 希望 同 中亚国家 一道 , 不断 增进 互信 , 巩固 友好 , 加强 合作 , [[促进]] 共同 发展 繁荣 , 为 各国 人民 谋 福祉 .	We hope to work with these countries to strengthen trust, friendship and cooperation, and promote common development and prosperity to the benefit to all our peoples.</seg>	促进	n/a	n/a	promote	verb	n/a	n/a
780	要 倡导 包容 的 思想 , 强调 亚太 之大容 得 下 大家 共同 发展 , 以 更加 开放 的 胸襟 和 更加 积极 的 态度 [[促进]] 地区 合作 .	We should advocate inclusiveness, stressing that there is enough room in the Asia Pacific region for all countries to develop, and promoting regional cooperation with an open mind and enthusiasm.</seg>	促进	以……	prepositional phrase	promote	verb	with…	Prepositional phrase	down
781	国际 大局 就是 为 我国 改革 发展 稳定 争取 良好 外部 条件 , 维护 国家主权 , 安全 , 发展 利益 , 维护 世界 和平 稳定 , [[促进]] 共同 发展 .	our international objectives are to strive for favorable external conditions for China's reform, development and stability, to safeguard state sovereignty, security and development interests, and to maintain world peace and stability, and promote common development.</seg>	促进	n/a	n/a	promote	verb	n/a	n/a
782	第四 , 希望 大家 积极 [[促进]] 对外 交流 .	Fourth, I hope you will work for dynamic exchanges with other countries.</seg>	促进	积极	adverb	work for	verb	n/a	omission	down
783	我们 将 以 保障 和 改善 民生 为 重点 , [[促进]] 社会 公平正义 , 推动 实现 更 高质量 的 就业 , 深化 收入 分配制度 改革 , 健全 社会保障 体系 和 基本 公共服务 体系 .	We will ensure and improve standards of living on a priority basis, promote social equity and justice, achieve higher quality employment, further the reform of income distribution, and improve social security and basic public services.</seg>	促进	n/a	n/a	promote	verb	n/a	n/a
784	我们 将 实行 更加 积极主动 的 开放 战略 , 完善 互利 共赢 , 多元 平衡 , 安全 高效 的 开放型 经济 体系 , [[促进]] 沿海 内陆 沿边 开放 优势互补 , 形成 引领 国际 经济 合作 和 竞争 的 开放 区域 , 培育 带动 区域 发展 的 开放 高地 .	We will follow a more proactive opening-up strategy, improve the open economy which is mutually beneficial, diversified, balanced, secure and efficient, encourage coastal, inland and border areas to draw on each other's strengths in opening up, develop open areas that take the lead in global economic cooperation and competition, and establish pilot open areas that drive regional development.</seg>	促进	n/a	n/a	encourage	verb	n/a	n/a
785	中国 将 大力 [[促进]] 地区 发展 繁荣 , 为 亚太 共赢 拓展 机遇 .	China will work energetically to boost regional development and prosperity, and broaden opportunities for mutual benefit in the Asia Pacific region.</seg>	促进	大力	adverb	boost	verb	work energetically	verb	up
786	加强 宏观经济 政策 协调 , [[促进]] 区域 自由贸易 安排 的 协调 , 深化 区域 一体化 进程 , 防止出现 " 意大利 面碗 " 现象 , 椎动 在 太平洋 两岸 构建 更 紧密 伙伴关系 , 共谋 亚太 长远 发展 .	We should enhance coordination on macro-economic policies and regional free trade arrangements, promote regional integration, and avoid the Spaghetti Bowl effect, so as to build closer partnerships across the Pacific and jointly pursue long-term development of Asia Pacific.</seg>	促进	n/a	n/a	promote	verb	n/a	n/a
787	特别 是 近来 还 面临 经济 下行 风险 增大 和 金融市场 动荡 等 严峻 挑战 , 有 必要 动员 更 多 资金 进行 基础设施 建设 , 以 保持 经济 持续 稳定增长 , [[促进]] 区域 互联互通 和 经济 一体化 .	Particularly in the face of such severe challenges as mounting downward pressure and financial volatility, it is necessary for us to mobilize more funds for infrastructural development to maintain sustained and steady economic growth and promote economic integration in the region.</seg>	促进	n/a	n/a	promote	verb	n/a	n/a
788	新 的 亚洲 基础设施 投资银行 将 与域 内外 现有 多边 开发 银行 一道 , 共同 合作 , 相互 补充 , 共同 [[促进]] 亚洲 经济 的 持续 稳定 发展 .	This proposed bank would work together with the existing multilateral development banks in and outside the region to fuel the sustainable and steady growth of the Asian economy.</seg>	促进	共同	adverb	fuel	verb	n/a	omission	down
789	我们 要 [[促进]] 青年 , 智库 , 议会 , 非政府 组织 , 社会 团体 等 的 友好 交流 , 为 中国 — 东盟 关系 发展 提供 更 多 智力 支撑 , 增进 人民 了解 和 友谊 .	We should encourage more friendly exchanges between the young people, think tanks, parliaments, NGOs and civil organizations of the two sides, which will generate further intellectual support for the growth of China-ASEAN relations and help increase the mutual understanding and friendship between our peoples.</seg>	促进	n/a	n/a	encourage	verb	n/a	n/a
790	社会主义 基本 制度 确立 以后 , 还要 从根本上 改变 束缚 生产力 发展 的 经济体制 , 建立 起 充满生机 和 活力 的 社会主义 经济体制 , [[促进]] 生产力 的 发展 " .	After the basic socialist system has been established it will be necessary to fundamentally change the economic structure that has hampered the development of the productive forces and to establish a vigorous socialist economic structure that will promote their development.</seg>	促进	n/a	n/a	promote	verb	n/a	n/a
791	实现 了 经济总量 跃居 世界 第二 的 历史性 飞跃 , 极大 调动 了 亿万人民 的 积极性 , 极大 [[促进]] 了 社会 生产力 发展 , 极大 增强 了 党和国家 生机 活力 .	The historic leap forward by which China's economy rose to the second place in the world has greatly increased the enthusiasm of the Chinese people, greatly boosted the development of China's productive forces, and added great vigor to the Party and the country.</seg>	促进	极大	adverb	boost	verb	greatly	adverb	equal
792	希望 大家 以 对 党和人民 高度负责 的 态度 , 牢牢 绷紧 安全 生产 这根 弦 , 把 工作 抓实 抓细 抓好 , 坚决 遏制 重 特大事故 , [[促进]] 全国 安全 生产 形势 持续 稳定 好转 .	I hope that you all enhance your awareness of your weighty responsibility to the Party and the people, remain vigilant against potential accidents, conscientious and meticulous in ensuring workplace safety, resolute in preventing major and serious accidents, and steadfast in improving workplace safety across the whole country.</seg	促进	n/a	n/a	improve	verb	n/a	n/a
793	关键 是 要 进一步 形成 公平竞争 的 发展 环境 , 进一步 增强 经济社会 发展 活力 , 进一步提高 政府 效率 和 效能 , 进一步 实现 社会 公平正义 , 进一步 [[促进]] 社会 和谐 稳定 , 进一步提高 党的领导 水平 和 执政 能力 .	To do this, the key lies in further developing an environment for fair competition, further invigorating economic and social growth, further enhancing the efficiency of the government, further achieving social equality and justice, further promoting social harmony and stability, and further improving the Party's leadership and governance.</seg>	促进	进一步	adverb	promote	verb	further	adverb	equal
794	强调 政府 的 职责 和 作用 主要 是 保持 宏观经济 稳定 , 加强 和 优化 公共服务 , 保障 公平竞争 , 加强 市场监管 , 维护 市场秩序 , 推动 可 持续 发展 , [[促进]] 共同富裕 , 弥补 市场 失灵 .	It stresses that the main responsibility and role of the government is to maintain the stability of the macro economy, strengthen and improve public services, ensure fair competition, strengthen market oversight, maintain market order, promote sustainable development and common prosperity, and intervene in situations where market failure occurs.</seg>	促进	n/a	n/a	promote	verb	n/a	n/a
795	改革开放 以来 , 我国 所有制 结构 逐步 调整 , 公有制 经济 和 非公有制 经济 在 发展 经济 , [[促进]] 就业 等 方面 的 比重 不断 变化 , </seg>	Since the introduction of the reform and opening-up policy in 1978 the structure of ownership has undergone gradual adjustment, with the weights of the public and non-public sectors changing in their contribution to the economy and employment.</seg>	促进	n/a	n/a	contribution	noun	n/a	n/a
796	科学 的 财税 体制 是 优化 资源配置 , 维护 市场 统一 , [[促进]] 社会 公平 , 实现 国家 长治久安 的 制度 保障 .	Good fiscal and taxation systems are the institutional guarantee for improving resource allocation, maintaining market unity, promoting social equity, and realizing enduring peace and stability.</seg>	促进	n/a	n/a	promote	verb	n/a	n/a
797	推进 协商 民主 , 有利于 完善 人民 有序 政治 参与 , 密切 党同 人民 群众 的 血肉 联系 , [[促进]] 决策 科学化 民主化 .	Promoting consultative democracy is conducive to improving the people's orderly participation in political affairs, strengthening the ties between the Party and the people, and promoting scientific and democratic decision-making.</seg>	促进	n/a	n/a	promote	verb	n/a	n/a
798	我们 要 高举 和平 , 发展 , 合作 , 共 赢 的 旗帜 , 坚持 在 和平共处 五项原则 基础 上同 各国 友好相处 , 在 平等互利 基础 上 积极开展 同 各国 的 交流 合作 , 坚定不移 维护 世界 和平 , [[促进]] 共同 发展 .	We should hold high the banner of peace, development, cooperation and benefit for all, maintain friendly relations with other countries on the basis of the Five Principles of Peaceful Coexistence , conduct exchanges and cooperation with other countries on the basis of equality and mutual benefit, staunchly safeguard world peace, and promote common development.</seg>	促进	n/a	n/a	promote	verb	n/a	n/a
799	坚持 和平 发展 , [[促进]] 共同 发展 , 维护 国际 公平正义 , 为 人类 作出贡献 的 负责 任 大国 形象 , </seg>	a responsible great power that is committed to peaceful development, common growth, international fairness and justice, and contributions to mankind;</seg>	促进	n/a	n/a	be committed to	verb	n/a	n/a
800	[[促进]] 社会 公平正义 , 保障 人民 安居乐业 </seg>	Promote Social Fairness and Justice, Ensure a Happy Life for the People</seg>	促进	n/a	n/a	promote	verb	n/a	n/a
801	要 加强 领导 , 协力 椎动 , 务求 实效 , 加快 建设 公正 高效 权威 的 社会主义 司法制度 , 更好 坚持 党的领导 , 更好 发挥 我国 司法制度 的 特色 , 更好 [[促进]] 社会 公平正义 .	We should provide stronger leadership and better coordination, and focus on real results in the process of building a just, efficient and authoritative socialist judicial system in order to better uphold the Party's leadership, give full play to the special features of China's judicial system, and promote social fairness and justice.</seg	促进	更好	adverb	promote	verb	n/a	omission	down
802	事实证明 , 这是 一条 维护 两岸 和平 , [[促进]] 共同 发展 , 走向 民族 复兴 , 造福 两岸 同胞 的 正确 道路 .	Facts have proved that this is the right path, leading to peace, common development, national rejuvenation and mutual benefit.</seg>	促进	n/a	n/a	lead to	verb	n/a	n/a
803	同 各国 一道 推动 建立 公平 , 合作 , 共 赢 的 国际 核 安全 体系 , [[促进]] 各国 共享 和平利用 核能 事业 的 成果 .	We will work with other countries to build an international nuclear security system featuring fairness and mutually beneficial cooperation, and encourage countries to share the fruits of the peaceful use of nuclear energy.</seg>	促进	n/a	n/a	encourage	verb	n/a	n/a
804	愿意 为此 分享 技术 和 经验 , 贡献 资源 和 平台 , [[促进]] 地区 和 国际 核 安全 合作 .	We stand ready to share technology, experience, resources and platforms to promote regional and international nuclear security cooperation.</seg>	促进	n/a	n/a	promote	verb	n/a	n/a
805	几十年 来 , 中国 始终 坚持 独立自主 的 和平 外交政策 , 始终 强调 中国 外交政策 的 宗旨 是 维护 世界 和平 , [[促进]] 共同 发展 .	Over the past few decades China has consistently followed an independent foreign policy of peace and made it crystal clear that China's foreign policy is aimed at maintaining world peace and promoting common development.</seg>	促进	n/a	n/a	promote	verb	n/a	n/a
806	这个 大 交流 [[促进]] 了 中华文化 远播 世界 , 也 促进 了 各国 文化 和 物产 传入 中国 .	Exchanges of such a magnitude helped spread Chinese culture to the rest of the world and introduce other cultures and products to China.</seg>	促进	n/a	n/a	help	verb	n/a	n/a
807	这个 大 交流 促进 了 中华文化 远播 世界 , 也 [[促进]] 了 各国 文化 和 物产 传入 中国 .	Exchanges of such a magnitude helped spread Chinese culture to the rest of the world and introduce other cultures and products to China.</seg>	促进	n/a	n/a	introduce	verb	n/a	n/a
808	中国 愿意 同 欧盟 一道 , 让 和平 的 阳光 驱走 战争 的 阴霾 , 让 繁荣 的 篝火 温暖 世界 经济 的 春寒 , [[促进]] 全人类 走上 和平 发展 , 合作 共 赢 的 道路 .	China stands ready to work with the EU to let the sunlight of peace drive away the shadow of war, and the bonfire of prosperity warm up the global economy in the cold early spring, and enable all mankind to embark on the path of peaceful development and mutually beneficial cooperation.</seg>	促进	n/a	n/a	enable	verb	n/a	n/a
809	中欧 要 共同努力 , [[促进]] 人类 各种 文明 之花 竞相 绽放 .	Let us work together for all flowers of human civilization to blossom together.</seg>	促进	n/a	n/a	for	prepositional phrase	n/a	n/a
810	合作 , 就是 要 通过 对话 合作 [[促进]] 各国 和 本 地区 安全 .	Cooperative security means promoting the security of both individual countries and the region as a whole through dialogue and cooperation.</seg>	促进	通过……	prepositional phrase	promote	verb	through …	Prepositional phrase	equal
811	要 推动 共同 发展 和 区域 一体化 进程 , 努力 形成 区域 经济 合作 和 安全 合作 良性 互动 , 齐头并进 的 大好局面 , 以 可 持续 发展 [[促进]] 可 持续 安全 .	We need to advance the process of common development and regional integration, foster sound interaction between synchronized progress of regional economic cooperation and security cooperation, and promote sustainable security through sustainable development.</seg>	促进	以……	prepositional phrase	promote	verb	through …	Prepositional phrase	equal
812	加强 和 优化 公共服务 , [[促进]] 社会 公平正义 和 社会 稳定 , 促进 共同富裕 .	We should strengthen and improve public services, and promote social fairness, justice and stability, as well as common prosperity.</seg>	促进	n/a	n/a	promote	verb	n/a	n/a
813	加强 和 优化 公共服务 , 促进 社会 公平正义 和 社会 稳定 , [[促进]] 共同富裕 .	We should strengthen and improve public services, and promote social fairness, justice and stability, as well as common prosperity.</seg>	促进	n/a	n/a	promote	verb	n/a	n/a
814	五四运动 形成 了 爱国 , 进步 , 民主 , 科学 的 五四 精神 , 拉开 了 中国新民主主义革命 的 序幕 , [[促进]] 了 马克思主义 在 中国 的 传播 , 推动 了 中国共产党 的 建立 .	The May 4th Movement gave birth to the May 4th spirit of patriotism, progress, democracy and science, kicking off the New Democratic Revolution in China, promoting the dissemination of Marxism in the country and laying the groundwork for the founding of the CPC.</seg>	促进	n/a	n/a	promote	verb	n/a	n/a
815	要 全面 深化改革 , 营造 公平 公正 的 社会 环境 , [[促进]] 社会 流动 , 不断 激发 广大青年 的 活力 和 创造力 .	We should accelerate the reform in an all-round way, create a fair and just social environment, promote social mobility and inspire the vigor and creativity of young people.</seg>	促进	n/a	n/a	promote	verb	n/a	n/a
816	我们 推动 两岸关系 和平 发展 的 方针政策 不会 改变 , [[促进]] 两岸 交流 合作 , 互利 共 赢 的 务实 举措 不会 放弃 , 团结 台湾同胞 共同奋斗 的 真诚 热情 不会 减弱 , 制止 " 台独 " 分裂 图谋 的 坚强意志 不会 动摇 .	We will not change our policies or measures for promoting peaceful cross-Straits relations, abandon the pragmatic measures of promoting cross-Straits exchanges, cooperation and mutually beneficial results, dampen our enthusiasm for uniting with our Taiwan compatriots in making progress, or waver in our opposition to any scheme of "Taiwan independence.</seg>	促进	n/a	n/a	promote	verb	n/a	n/a
817	弘扬 丝路 精神 , 就是 要 [[促进]] 文明 互鉴 .	To promote the Silk Road spirit, we need to boost mutual learning between civilizations.</seg>	促进	n/a	n/a	boost	verb	n/a	n/a
818	我们 应该 彼此 坦诚相待 , 不 惧怕 分歧 , 不 回避 问题 , 就 各自 外交政策 和 发展 战略 进行 充分 交流 , 增进 政治 互信 , [[促进]] 战略 对接 , 为 中 阿 合作 提供 政策 助力 .	Instead of sidestepping the differences and problems between us, we need to treat each other in a frank and honest way, communicate with each other with regard to our respective foreign policies and development strategies, enhance political trust, and facilitate coordination strategies, with a view to providing policy support for our cooperation.</seg>	促进	n/a	n/a	facilitate	verb	n/a	n/a
819	为 中华民族 发展壮大 , [[促进]] 祖国 和平 统一大业 , 增进 中国 人民 同 各国 人民 的 友好合作 作出 了 重要 贡献 .	They have made a major contribution to the growth of the Chinese nation, to the peaceful reunification of the motherland, and to the friendly people-to-people cooperation between China and other countries.</seg>	促进	n/a	n/a	omission	omission	n/a	n/a
820	[[促进]] 中外 民众 相互了解 和 理解 , 为 实现 中国 梦 营造 良好环境 .	let us promote mutual understanding between the people of our own country and those of other lands, and create a better environment for achieving the Chinese Dream.</seg>	促进	n/a	n/a	promote	verb	n/a	n/a
821	要 坚持 竞争 激励 和 崇尚 合作 相结合 , [[促进]] 人才资源 合理 有序 流动 .	We should encourage both competition and cooperation, and promote a rational and orderly flow of competent personnel.</seg>	促进	n/a	n/a	promote	verb	n/a	n/a
822	坚持 依法治国 , 加强 各 民族 交往 交流 交融 , [[促进]] 各 民族 和睦相处 , 和衷共济 , 和谐 发展 , </seg>	practicing the rule of law;enhancing communication and exchanges;promoting harmonious and peaceful coexistence;</seg>	促进	n/a	n/a	promote	verb	n/a	n/a
823	面向未来 , 发展 好 各项事业 , 巩固 国家 安定团结 的 政治局面 , [[促进]] 政党 关系 , 民族 关系 , 宗教 关系 , 阶层 关系 , 海内外 同胞 关系 和谐 发展 , 一个 很 重要 的 条件 就是 必须 通过 民主集中制 的 办法 , 广开言路 , 博采 众谋 , 动员 大家 一 起来 想 , 一 起来 干 .	Looking forward, we must adhere to the principle of democratic centralism, encourage the free airing of views, gather advice from all sides, and get every member of society to think and work for a common cause.This will allow us to achieve success in all our social programs, consolidate the political situation of stability and unity, and harmonize the relations between political parties, between …	促进	n/a	n/a	harmonize	verb	n/a	n/a
824	能够 集中力量 办 大事 , 有效 [[促进]] 社会 生产力 解放 和 发展 , 促进 现代化 建设 各项事业 , 促进 人民 生活 质量 和 水平 不断 提高 ; </seg>	-It can pool our resources to accomplish sizable tasks, successfully accelerate the liberation and development of social productivity, incentivize all sectors during socialist modernization, and upgrade quality of life and standards of living.</seg>	促进	有效	adverb	accelerate	verb	successfully	adverb	equal
825	能够 集中力量 办 大事 , 有效 促进 社会 生产力 解放 和 发展 , [[促进]] 现代化 建设 各项事业 , 促进 人民 生活 质量 和 水平 不断 提高 ; </seg>	-It can pool our resources to accomplish sizable tasks, successfully accelerate the liberation and development of social productivity, incentivize all sectors during socialist modernization, and upgrade quality of life and standards of living.</seg>	促进	n/a	n/a	incentivize	verb	n/a	n/a
826	能够 集中力量 办 大事 , 有效 促进 社会 生产力 解放 和 发展 , 促进 现代化 建设 各项事业 , [[促进]] 人民 生活 质量 和 水平 不断 提高 ; </seg>	-It can pool our resources to accomplish sizable tasks, successfully accelerate the liberation and development of social productivity, incentivize all sectors during socialist modernization, and upgrade quality of life and standards of living.</seg>	促进	n/a	n/a	omission	omission	n/a	n/a
827	我们 要 坚持 和 完善 民族区域 自治 制度 , 巩固 平等 团结互助 和谐 的 社会主义 民族 关系 , [[促进]] 各 民族 和睦相处 , 和衷共济 , 和谐 发展 , 切实 防止出现 民族 隔阂 , 民族 冲突 的 现象 .	We must uphold and improve the system of regional ethnic autonomy, consolidate ethnic relations of equality, unity, mutual assistance and harmony, and achieve harmonious development of all ethnic groups, so as to guard against ethnic conflicts and misunderstandings.</seg>	促进	n/a	n/a	achieve	verb	n/a	n/a
828	十五 , 坚持 和平 发展 , [[促进]] 合作 共赢 共同 构建 互信 , 包容 , 合作 , 共 赢 的 亚太 伙伴关系</seg>	Asia-Pacific Partnership of Mutual Trust, Inclusiveness, Cooperation, and Win-Win Progress</seg>	促进	n/a	n/a	omission	omission	n/a	n/a
829	以 信息 共享 增进 彼此 了解 , 以 经验交流 分享 最佳 实践 , 以 沟通 协调 [[促进]] 集体行动 , 以 互帮互助 深化 区域合作 .	We should know each other better through sharing of information, share best practices through exchange of experience, facilitate collective actions through consultation and coordination, and boost regional cooperation through mutual assistance.</seg>	促进	以……	adverb	facilitate	verb	through …	Prepositional phrase	equal
830	要 切实加强 务实 合作 , 积极 推进 " 一带 一路 " 建设 , 努力 寻求 同 各方 利益 的 汇合点 , 通过 务实 合作 [[促进]] 合作 共赢 .	We should step up results-oriented cooperation, actively implement the Belt and Road Initiative, work hard to expand the converging interests of various parties, and promote win-win cooperation through results-oriented cooperation.</seg>	促进	通过……	adverb	promote	verb	through …	Prepositional phrase	equal
831	深化改革 必然 进一步 [[促进]] 对外开放 , 为 外资 进入 中国 提供 更为 开放 , 宽松 , 透明 的 环境 , 为 我们 同 包括 美国 在内 的 世界 各国 开展 合作 开辟 更 广阔 的 空间 .	To drive reform to a deeper level, we must open wider to the outside world, providing a more open, inclusive, and transparent environment for foreign investment, and provide more space for our cooperation with other countries including the US.</seg>	促进	进一步	adverb	omission	omission	wider	adverb	equal
832	实施 三大 战略 , [[促进]] 区域 协调 发展 </seg>	Three initiatives for Balanced Regional Development</seg>	促进	n/a	n/a	for	prepositional phrase	n/a	n/a
833	这三大 战略 的 共同 特点 , 是 跨越 行政区划 , [[促进]] 区域 协调 发展 .	Their common feature is that they cross administrative divisions and promote balanced development between regions.</seg>	促进	n/a	n/a	promote	verb	n/a	n/a
834	第三 , 继续 筑牢 根基 , 努力 [[促进]] 社会 和谐 稳定 .	Third, continue to build a solid foundation and work for social harmony and stability.</seg>	促进	努力	adverb	for	prepositional phrase	work	verb	equal
835	坚定不移 深化 司法 体制改革 , 不断 [[促进]] 社会 公平正义 .	so as to firmly push forward a deeper-level reform of the judicial system and enhance social fairness and justice.</seg>	促进	不断	adverb	enhance	verb	n/a	omission	down
836	要 不断 [[促进]] 教育 发展 成果 更 多 更 公平 惠及 全体 人民 , 以 教育 公平 促进 社会 公平正义 .	We must enable all our people to share fully and fairly in the benefits of educational development, ensuring education equality to enhance social equality.</seg>	促进	不断	adverb	enable	verb	n/a	omission	down
837	要 不断 促进 教育 发展 成果 更 多 更 公平 惠及 全体 人民 , 以 教育 公平 [[促进]] 社会 公平正义 .	We must enable all our people to share fully and fairly in the benefits of educational development, ensuring education equality to enhance social equality.</seg>	促进	以……	prepositional phrase	enhance	verb	ensure	verb	equal
838	- - 我们 要 [[促进]] 和而不同 , 兼收并蓄 的 文明 交流 .	-We should increase inter-civilization exchanges to promote harmony, inclusiveness, and respect for differences.</seg>	促进	n/a	n/a	promote	verb	n/a	n/a
839	中国 人民 圆梦 必将 给 各国 创造 更 多 机遇 , 必将 更好 [[促进]] 世界 和平 与 发展 .	The realization of the Chinese Dream will bring greater opportunities to other countries and contribute to global peace and development.</seg>	促进	更好	adverb	contribute to	verb	n/a	omission	down
840	[[促进]] 多边合作 事业 , 为 世界 和平 与 发展 作出 新 的 贡献 .	advance multilateral cooperation, and make a greater contribution to world peace and development.</seg>	促进	n/a	n/a	advance	verb	n/a	n/a
841	形成 对外开放 新 体制 , 发展 更 高层次 的 开放型 经济 , 以 扩大开放 带动 创新 , 推动 改革 , [[促进]] 发展 .	With such efforts we can form a new system for opening up, develop an open economy at a higher level, and drive innovation, reform and development.</seg>	促进	n/a	n/a	omission	omission	n/a	n/a
842	扩大 投资 可以 [[促进]] 增长 , </seg>	Expanding investment can boost growth.</seg>	促进	n/a	n/a	boost	verb	n/a	n/a
843	要 在 坚持 以 经济 建设 为 中心 的 同时 , 全面 推进 经济 建设 , 政治 建设 , 文化 建设 , 社会 建设 , 生态 文明 建设 , [[促进]] 现代化 建设 各个环节 , </seg>	While making economic development our central task, we must strive for economic, political, cultural, social and ecological progress, and coordinate all aspects of our drive for modernization.</seg>	促进	n/a	n/a	drive	noun	n/a	n/a
844	[[促进]] 有 能力 在城镇 稳定 就业 和 生活 的 农业 转移 人口 举家 进城 落户 , </seg>	We should encourage those rural households which are capable of maintaining a stable job and life in urban areas to relocate there.</seg>	促进	n/a	n/a	encourage	verb	n/a	n/a
845	第六 , [[促进]] 区域 发展 , 要 更加 注重 人口 经济 和 资源 环境 空间 均衡 .	Sixth, we should promote regional development with a spatial balance between population, the economy, resources, and the environment.</seg>	促进	n/a	n/a	promote	verb	n/a	n/a
846	既 要 [[促进]] 地区 间 经济 和 人口 均衡 , 缩小 地区 间 人均 国内 生产总值 差距 , </seg>	We should balance the economy and population between regions, and narrow the regional gap of per capita GDP;</seg>	促进	n/a	n/a	omission	omission	n/a	n/a
847	也 要 [[促进]] 地区 间 人口 经济 和 资源 环境 承载能力 相适应 , 缩小 人口 经济 和 资源 环境 间 的 差距 .	we should also ensure that the capacity of resources and environment is able to support regional economies and populations, and narrow the gap between the two.</seg>	促进	n/a	n/a	ensure	verb	n/a	n/a
848	要 坚定不移 走 绿色 低 碳循环 发展 之 路 , 构建 绿色 产业 体系 和 空间 格局 , 引导 形成 绿色 生产方式 和 生活 方式 , [[促进]] 人与自然 和谐 共生 .	We should proceed on the path of green, circular, and low-carbon development, build a green industrial system and spatial pattern, encourage green ways of production and life, and promote harmonious coexistence between man and nature.</seg>	促进	n/a	n/a	promote	verb	n/a	n/a
849	- - [[促进]] 开放 合作 .	- Promotion of openness and cooperation.</seg>	促进	n/a	n/a	promotion	noun	n/a	n/a
850	第一 , 加快 全球 网络 基础设施 建设 , [[促进]] 互联互通 .	First,speed up the building of global internet infrastructure and promote inter-connectivity;</seg>	促进	n/a	n/a	promote	verb	n/a	n/a
851	第二 , 打造 网上 文化交流 共享 平台 , [[促进]] 交流 互鉴 .	Second, build an online platform for cultural exchange and mutual learning.</seg>	促进	n/a	n/a	for	prepositional phrase	n/a	n/a
852	共同 推动 网络 文化 繁荣 发展 , 丰富 人们 精神 世界 , [[促进]] 人类文明 进步 .	Together, we will promote the prosperity and development of cyber culture, which in turn will enrich people's minds and thoughts, and advance human civilization and progress.</seg>	促进	n/a	n/a	advance	verb	n/a	n/a
853	第三 , 推动 网络 经济 创新 发展 , [[促进]] 共同 繁荣 .	Third, promote innovative development of the cyber economy for common prosperity.</seg>	促进	n/a	n/a	for	prepositional phrase	n/a	n/a
854	通过 发展 跨境 电子商务 , 建设 信息 经济 示范区 等 , [[促进]] 世界 范围 内 投资 和 贸易 发展 , 推动 全球 数字 经济 发展 .	Through the development of cross-border e-commerce and the building of information economy demonstration zones, we will be able to spur the growth of worldwide investment and trade, and promote global development of the digital economy.</seg>	促进	n/a	n/a	spur	verb	n/a	n/a
855	第四 , 保障 网络安全 , [[促进]] 有序 发展 .	Fourth, maintain cyber security and promote orderly development.</seg>	促进	n/a	n/a	promote	verb	n/a	n/a
856	第五 , 构建 互联网 治理 体系 , [[促进]] 公平正义 .	Fifth, build an internet governance system to promote fairness and justice.</seg>	促进	n/a	n/a	promote	verb	n/a	n/a
857	[[促进]] 文化 融通 , 政策 贯通 , 人心 相通 , 推动 共同进步 , 让 中非 人民 世代 友好 .	We should promote cultural interaction, policy coordination and people-to-people exchanges to advance common progress and ensure lasting friendship between China and Africa from generation to generation.</seg>	促进	n/a	n/a	promote	verb	n/a	n/a
858	支持 开通 更 多 中非 直航 航班 , [[促进]] 中非 旅游 合作 .	We will support the opening of more direct flights between China and Africa to boost our tourism cooperation.</seg>	促进	n/a	n/a	boost	verb	n/a	n/a
859	要 发挥 各 地区 比较 优势 , [[促进]] 生产力 布局 优化 , </seg>	We should develop regional comparative edges, and improve the distribution of productive forces.</seg>	促进	n/a	n/a	improve	verb	n/a	n/a
860	[[促进]] 城乡 公共资源 均衡 配置 , </seg>	we should balance public resource allocation in urban and rural areas;</seg>	促进	n/a	n/a	omission	omission	n/a	n/a
861	要 完善 和 规范 责任 追究 工作 , 建立健全 责任 追究 典型 问题 通报制度 , 把 问责同 其他 监督 方式 结合 起来 , 以 问责 常态 化 [[促进]] 履职 到位 , 促进 党的纪律 执行 到位 .	We should improve and regulate the accountability system, set up a mechanism to circulate notices of typical accountability cases, enforce accountability with the support of other means of supervision, and encourage fulfillment of official duties through regular accountability checks, so as to fully execute Party discipline.</seg>	促进	以……	prepositional phrase	encourage	verb	through …	Prepositional phrase	equal
862	要 完善 和 规范 责任 追究 工作 , 建立健全 责任 追究 典型 问题 通报制度 , 把 问责同 其他 监督 方式 结合 起来 , 以 问责 常态 化 促进 履职 到位 , [[促进]] 党的纪律 执行 到位 .	We should improve and regulate the accountability system, set up a mechanism to circulate notices of typical accountability cases, enforce accountability with the support of other means of supervision, and encourage fulfillment of official duties through regular accountability checks, so as to fully execute Party discipline.</seg>	促进	n/a	n/a	omission	omission	n/a	n/a
863	要 坚持 正确 用人 导向 , 把 好 干部 选出 来 , 用 起来 , [[促进]] 能者 上 , 庸者 下 , 劣者 汰 .	We should adopt the correct approach to appointing officials, select and use those who are capable and upright, promote the able, demote the mediocre, and discharge the poorest performers.</seg>	促进	n/a	n/a	promote	verb	n/a	n/a
864	压缩 消极 腐败现象 生存空间 和 滋生 土壤 , 通过 体制 机制 改革 和 制度 创新 [[促进]] 政治 生态 不断 改善 .	Party political activities and conduct, leave no room for misconduct and corruption, and continue to enhance our political environment through systemic and institutional reform and innovation.</seg	促进	通过……	prepositional phrase	enhance	verb	through …	Prepositional phrase	equal
865	重点 是 [[促进]] 产能 过剩 有效 化解 , 促进 产业 优化 重组 , 降低 企业 成本 , 发展 战略性 新兴产业 和 现代 服务业 , 增加 公共 产品 和 服务 供给 , 提高 供给 结构 对 需求 变化 的 适应性 和 灵活性 .	The key is to resolve overcapacity effectively, promote industrial restructuring, reduce enterprise costs, develop strategic emerging industries and modern service industries, increase the supply of public goods and services, and ensure that the supply structure is more adaptive and flexible to changes in demand.</seg>	促进	n/a	n/a	omission	omission	n/a	n/a
866	重点 是 促进 产能 过剩 有效 化解 , [[促进]] 产业 优化 重组 , 降低 企业 成本 , 发展 战略性 新兴产业 和 现代 服务业 , 增加 公共 产品 和 服务 供给 , 提高 供给 结构 对 需求 变化 的 适应性 和 灵活性 .	The key is to resolve overcapacity effectively, promote industrial restructuring, reduce enterprise costs, develop strategic emerging industries and modern service industries, increase the supply of public goods and services, and ensure that the supply structure is more adaptive and flexible to changes in demand.</seg>	促进	n/a	n/a	promote	verb	n/a	n/a
867	第 1 , 高举 和平 对话 旗帜 , 开展 [[促进]] 稳定 行动 .	First, we should stand for peace and dialogue and take steps to promote stability.</seg>	促进	n/a	n/a	promote	verb	n/a	n/a
868	第三 , [[促进]] 中东 工业化 , 开展 产能 对接 行动 .	Third, we need to advance industrialization in the Middle East and carry out industrial complementarity cooperation.</seg>	促进	n/a	n/a	advance	verb	n/a	n/a
869	为 [[促进]] 中东 工业化 进程 , 中国 将 联合 阿拉伯 国家 , 共同 实施 产能 对接 行动 , </seg>	In order to promote the industrialization in the Middle East, China will work with Arab states to launch an action plan for industrial cooperation.</seg>	促进	n/a	n/a	promote	verb	n/a	n/a
870	拓展 发展 新 空间 , 创造 发展 新机遇 , 打造 发展 新 引擎 , [[促进]] 新型 工业化 , 信息化 , 城镇化 , 农业 现代化 同步 发展 , 提升 发展 整体 效能 , 在 新 的 发展 水平 上 实现 协调 发展 .	Innovation will open up space, bring about opportunities, create driving force , promote the synchronic advances of a new type of industrialization, information application, urbanization and agricultural modernization, enhance overall efficiency and performance, and bring coordinated development to a higher level.</seg>	促进	n/a	n/a	promote	verb	n/a	n/a
871	要 面向 全体学生 , 帮助 学生 形成 正确 的 世界观 , 人生观 , 价值观 , 提高 道德修养 和 精神境界 , 养成 科学 思维习惯 , [[促进]] 身心 和 人格 健康 发展 .	They should reach out to all students, helping them foster a sound worldview and outlook on life and values, a noble mind, a strong moral character, and scientific thinking, so that they can grow healthy in mind, body and personality.</seg>	促进	n/a	n/a	omission	omission	n/a	n/a
872	中国 外交政策 的 宗旨 是 维护 世界 和平 , [[促进]] 共同 发展 .	The purpose of China's diplomatic policy is to safeguard world peace and promote common development.</seg>	促进	n/a	n/a	promote	verb	n/a	n/a
873	中国共产党 将 在 独立自主 , 完全 平等 , 相互尊重 , 互不干涉 内部事务 原则 的 基础 上 , 同 各国 各 地区 政党 和 政治 组织 发展 交流 合作 , [[促进]] 国家 关系 发展 .	The CPC will pursue exchange and cooperation with political parties and organizations from all countries and regions, boosting relations between countries on the basis of independence, equality, mutual respect and non-interference in internal affairs.</seg>	促进	n/a	n/a	boost	verb	n/a	n/a
874	一个 国家 强盛 才能 充满信心 开放 , 而 开放 [[促进]] 一个 国家 强盛 .	Only a strong and prosperous country can open itself to the outside world with confidence, and openness in turn promotes further prosperity.</seg>	促进	n/a	n/a	promote	verb	n/a	n/a
875	第一 , 面对 当前 挑战 , 我们 应该 加强 宏观经济 政策 协调 , 合力 [[促进]] 全球 经济 增长 , 维护 金融 稳定 .	First, in the face of the current challenges, we should enhance macro-economic policy coordination, join forces to promote global economic growth, and help maintain financial stability.</seg>	促进	合力	adverb	promote	verb	join forces	verb	equal
876	做 开放型 世界 经济 的 倡导者 和 推动者 , 恪守 不 采取 新 的 保护主义 措施 的 承诺 , 加强 投资 政策 协调 合作 , 采取 切实 行动 [[促进]] 贸易 增长 .	Instead, it should advocate and promote an open world economy, avoid adopting new protectionism measures, strengthen coordination and cooperation in investment policies, and take effective actions to promote trade growth.</seg>	促进	n/a	n/a	promote	verb	n/a	n/a
877	第五 , 面对 当前 挑战 , 我们 应该 落实 2030 年 可 持续 发展 议程 , [[促进]] 包容性 发展 .	Fifth, in the face of the current challenges, we should implement the 2030 Agenda for Sustainable Development, and promote inclusive development.</seg>	促进	n/a	n/a	promote	verb	n/a	n/a
878	要 大力 整治 选人 用人 上 的 不正之风 , 使用 人 风气 更加 清朗 , 坚决 纠正 " 劣币 驱逐 良币 " 的 逆 淘汰 现象 , 以 用人 环境 的 风清气 正 [[促进]] 政治 生态 的 山清水秀 .	We must be resolute in correcting unhealthy tendencies in the selection and appointment of officials, ensuring that no appointment is made of bad people and preventing the phenomenon of "bad money drives out good" and trying to create a sound political ecology with a clean environment for employing capable officials.</seg>	促进	以……	prepositional phrase	create	verb	with…	Prepositional phrase	down
879	要 坚持不懈 [[促进]] 高校 和谐 稳定 , 培育 理性 平和 的 健康 心态 , </seg>	We should ensure that universities and colleges remain harmonious and stable and nurture a rational, peaceful and harmonious mindset on campus.</seg>	促进	坚持不懈	idiomatic phrase	ensure	verb	n/a	omission	down
880	经济 全球化 为 世界 经济 增长 提供 了 强劲 动力 , [[促进]] 了 商品 和 资本 流动 , 科技 和 文明 进步 , 各国 人民 交往 .	Economic globalization has powered global growth and facilitated movement of goods and capital, advances in science, technology and civilization, and interactions among peoples.</seg>	促进	n/a	n/a	facilitate	verb	n/a	n/a
881	要 着力 解决 贫困 , 失业 , 收入 差距 拉大 等 问题 , 照顾 好 弱势 人群 的 关切 , [[促进]] 社会 公平正义 .	Priority should be given to addressing poverty, unemployment, the widening income gap and the concerns of the disadvantaged to promote social equity and justice.</seg>	促进	n/a	n/a	promote	verb	n/a	n/a
882	[[促进]] 新 动能 发展壮大 , 传统 动能 焕发 生机 .	and we will boost new drivers of growth and revitalize traditional ones.</seg>	促进	n/a	n/a	boost	verb	n/a	n/a
883	放宽 外商投资 准入 , 建设 高标准 自由贸易 试验区 , 加强 产权保护 , [[促进]] 公平竞争 , 让 中国 市场 更加 透明 , 更加 规范 .	We will ease market access for foreign investors, build high-standard pliot free trade zones, strengthen protection of property rights, and level the playing field to make China's market more transparent and better regulated.</seg>	促进	n/a	n/a	omission	omission	n/a	n/a
884	始终 把 人民 权利 放在首位 , 不断 [[促进]] 和 保护 人权 .	We always put people's rights and interests above everything else and have worked hard to promote and protect human rights.</seg>	促进	不断	adverb	promote	verb	work harder	verb	up
885	我们 也 要 [[促进]] 政策 , 规则 , 标准 三位一体 的 联通 , 为 互联互通 提供 机制 保障 .	We should improve transregional logistics networks, and promote coordination in policies, rules, and standards so as to provide institutional safeguards for better connectivity.</seg>	促进	n/a	n/a	promote	verb	n/a	n/a
886	[[促进]] 生产 要素 有序 流动 , 资源 高效 配置 , 市场 深度 融合 .	and boost an orderly flow of factors of production, efficient allocation of resources and full market integration.</seg>	促进	n/a	n/a	boost	verb	n/a	n/a
887	我们 要 有 " 向外看 " 的 胸怀 , 维护 多边贸易 体制 , 推动 自由贸易区 建设 , [[促进]] 贸易 和 技资 自由化 便利化 .	We should embrace the outside world with an open mind, uphold the multilateral trading regime, advance the building of free trade areas, and promote liberalization of trade and investment.</seg>	促进	n/a	n/a	promote	verb	n/a	n/a
888	我们 要 [[促进]] 科技 同 产业 , 科技 同 金融 深度 融合 , 优化 创新 环境 , 集聚 创新 资源 .	We should spur the full integration of science and technology with industries and finance, improve the environment for innovation, and pool resources for innovation.</seg>	促进	n/a	n/a	spur	verb	n/a	n/a
889	我们 要 加强 各国 议会 , 政党 , 民间组织 往来 , 密切 妇女 , 青年 , 残疾人 等 群体 交流 , [[促进]] 包容 发展 .	We should increase exchanges between parliaments, political parties and non-governmental organizations of different countries as well as between women, youth and people with disabilities, with a view to achieving inclusive development.</seg>	促进	n/a	n/a	achieve	verb	n/a	n/a
890	- - 中国 将 积极 同 " 一带 一路 " 建设 参与 国 发展 互利 共 赢 的 经贸 伙伴关系 , [[促进]] 同 各 相关 国家 贸易 和 投资 便利化 , 建设 " 一带 一路 " 自由贸易 网络 , </seg>	-China will endeavor to build a mutually beneficial business partnership with other countries participating in the Belt and Road Initiative, enhance trade and investment with them, and build a Belt and Road free trade network.</seg>	促进	n/a	n/a	enhance	verb	n/a	n/a
891	强化 家庭成员 瞻养 , 扶养 老年人 的 责任意识 , [[促进]] 家庭 老少 和顺 .	We should promote filial piety and family harmony, encourage people to take on family responsibilities, cultivate fine family traditions, and take care of the elderly.</seg>	促进	n/a	n/a	cultivate	verb	n/a	n/a
892	[[促进]] 各项改革 举措 在 政策 取向 上 相互配合 , 在 实施 过程 中 相互促进 , 在 改革 成效 上 相得益彰 , 朝着 全面 深化改革 总 目标 聚焦 发力 .	We should work to ensure reform measures are consistent in policy orientation, mutually supportive in implementation, and complementary in effect, so that all of them concentrate on and contribute to the general goal of comprehensively continuing reform.</seg	促进	n/a	n/a	ensure	verb	n/a	n/a
893	[[促进]] 经济 和 金融 良性循环 , 健康 发展 .	Sound, Circular and Healthy Development of the Economy and Finance</seg>	促进	n/a	n/a	omission	omission	n/a	n/a
894	加快 转变 金融 发展 方式 , 健全 金融 法治 , 保障 国家 金融 安全 , [[促进]] 经济 和 金融 良性循环 , 健康 发展 .	continue to transform the growth model of finance, strengthen the rule of law in the financial sector, ensure state financial security, and facilitate the sound, circular and healthy development of the economy and finance.</seg>	促进	n/a	n/a	facilitate	verb	n/a	n/a
895	[[促进]] 融资 便利化 , 降低 实体 经济 成本 , 提高 资源配置 效率 , 保障 风险 可控 .	We will focus on facilitating financing, reducing the costs of the real economy, enhancing the efficiency of resource allocation, and ensuring that risks are under control.</seg>	促进	n/a	n/a	facilitate	verb	n/a	n/a
896	要 [[促进]] 保险业 发挥 长期 稳健 风险管理 和 保障 的 功能 .	We should urge the insurance industry to continue to provide long-term and stable services in risk control and insurance.</seg>	促进	n/a	n/a	urge	verb	n/a	n/a
897	要 [[促进]] 金融机构 降低 经营 成本 , </seg>	We should urge financial institutions to reduce operational costs.</seg>	促进	n/a	n/a	urge	verb	n/a	n/a
898	" 一国两制 " 构想 提出 的 目的 , 一方面 是 以 和平 的 方式 对 香港 恢复 行使主权 , 另一方面 就是 为了 [[促进]] 香港 发展 , 保持 香港 国际金融 , 航运 , 贸易中心 地位 .	One country, two systems was advanced to achieve two goals: namely, peacefully resuming the exercise of sovereignty over Hong Kong, and maintaining its status as an international financial, shipping and trading center in order to promote further growth.</seg>	促进	n/a	n/a	maintain	verb	n/a	n/a
899	要 推进 全球 经济 治理 改革 , 提高 新兴 市场 国家 和 发展中国家 代表性 和 发言权 , 为 解决 南北 发展 失衡 , [[促进]] 世界 经济 增长 提供 新动力 .	We need to advance the reform of global economic governance, increase the representation and voice of emerging markets and developing countries, inject new impetus into the efforts to address the development gap between the North and South, and boost global growth.</seg>	促进	n/a	n/a	boost	verb	n/a	n/a
900	倡导 构建 人类 命运 共同体 , [[促进]] 全球 治理 体系 变革 .	China champions the development of a community with a shared future for mankind, and has encouraged the evolution of the global governance system.</seg>	促进	n/a	n/a	encourage	verb	n/a	n/a
901	必须 坚持 以 人民 为 中心 的 发展 思想 , 不断 [[促进]] 人 的 全面 发展 , 全体 人民 共同富裕 ; </seg>	We must therefore continue commitment to our people-centered philosophy of development, and work to promote well-rounded human development and common prosperity for everyone.</seg>	促进	不断	adverb	promote	verb	work to	verb	up
902	必须 多谋 民生 之 利 , 多解 民生 之忧 , 在 发展 中 补齐 民生 短板 , [[促进]] 社会 公平正义 , </seg>	We must do more to improve the lives and address the concerns of the people, and use development to strengthen areas of weakness and promote social fairness and justice.</seg>	促进	n/a	n/a	promote	verb	n/a	n/a
903	深入开展 脱贫 攻坚 , 保证 全体 人民 在 共建 共享 发展 中有 更 多 获得 感 , 不断 [[促进]] 人 的 全面 发展 , 全体 人民 共同富裕 .	We will intensify poverty alleviation, see that all our people have a greater sense of fulfillment as they contribute to and gain from development, and continue to promote well-rounded human development and common prosperity for everyone.</seg>	促进	不断	adverb	promote	verb	continue to	verb	equal
904	谋求 开放 创新 , 包容 互惠 的 发展前景 , [[促进]] 和而不同 , 兼收并蓄 的 文明 交流 , 构 </seg>	We will pursue open, innovative, and inclusive development that benefits everyone; boost cross-cultural exchanges characterized by harmony within diversity, inclusiveness, and mutual learning;</seg>	促进	n/a	n/a	boost	verb	n/a	n/a
905	[[促进]] 我国 产业 迈向 全球 价值链 中 高端 , 培育 若干 世界级 先进 制造业 集群 .	We will move Chinese industries up to the medium-high end of the global value chain, and foster a number of world-class advanced manufacturing clusters.</seg>	促进	n/a	n/a	omission	omission	n/a	n/a
906	加强 对 中小企业 创新 的 支持 , [[促进]] 科技成果 转化 .	We will support innovation by small and medium-sized enterprises and encourage the application of advances in science and technology.</seg>	促进	n/a	n/a	encourage	verb	n/a	n/a
907	[[促进]] 农村 一二三 产业 融合 发展 , 支持 和 鼓励 农民 就业 创业 , 拓宽 增收 渠道 .	We will promote the integrated development of the primary, secondary, and tertiary industries in rural areas, support and encourage employment and business startups there, and open up more channels to increase rural incomes.</seg>	促进	n/a	n/a	promote	verb	n/a	n/a
908	加快 国有 经济布局 优化 , 结构调整 , 战略性 重组 , [[促进]] 国有资产 保值 增值 , </seg>	In the state-owned sector, we will step up improved distribution, structural adjustment, and strategic reorganization. We will work to see that state assets maintain and increase their value;</seg>	促进	n/a	n/a	work to	verb	n/a	n/a
909	深化 金融体制 改革 , 增强 金融服务 实体 经济 能力 , 提高 直接 融资 比重 , [[促进]] 多层次 资本 市场 健康 发展 .	We will deepen institutional reform in the financial sector, make it better serve the real economy, increase the proportion of direct financing, and promote the healthy development of a multilevel capital market.</seg>	促进	n/a	n/a	promote	verb	n/a	n/a
910	创新 对外 投资 方式 , [[促进]] 国际 产能 合作 , 形成 面向 全球 的 贸易 , 投融资 , 生产 , 服务网络 , 加快 培育 国际 经济 合作 和 竞争 新 优势 .	We will develop new ways of making outbound investments, promote international cooperation on production capacity, form globally-oriented networks of trade, investment and financing, production, and services, and build up our strengths for international economic cooperation and competition.</seg>	促进	n/a	n/a	promote	verb	n/a	n/a
911	完善 协商 议政 内容 和 形式 , 着力 增进 共识 , [[促进]] 团结 .	and they should improve the content and forms of consultation and deliberation to build consensus and promote unity.</seg>	促进	n/a	n/a	promote	verb	n/a	n/a
912	推进 科学 立法 , 民主 立法 , 依法 立法 , 以良法 [[促进]] 发展 , 保障 善治 .	We will carry out lawmaking in a well-conceived and democratic way and in accordance with law, so that good laws are made to promote development and ensure good governance.</seg>	促进	以……	prepositional phrase	promote	verb	good laws are made	verb	equal
913	加强 各 民族 交往 交流 交融 , [[促进]] 各 民族 像 石榴 籽 一样 紧紧 抱 在 一起 , 共同 团结奋斗 , 共同 繁荣 发展 .	We will encourage more exchanges and interactions among different ethnic groups, helping them remain closely united like the seeds of a pomegranate that stick together, and work jointly for common prosperity and development.</seg>	促进	n/a	n/a	help	verb	n/a	n/a
914	构建 亲清 新型 政商 关系 , [[促进]] 非公有制 经济 健康 发展 和 非公有制 经济 人士 健康成长 .	We should form a new type of cordial and cleanrelationship between government and business, promote healthy growth of the non-public sector of the economy, and encourage those working in this sector to achieve success.</seg>	促进	n/a	n/a	promote	verb	n/a	n/a
915	不断 [[促进]] 社会 公平正义 , 形成 有效 的 社会 治理 , 良好 的 社会秩序 , </seg>	We will continue to promote social fairness and justice, develop effective social governance, and maintain public order.</seg>	促进	不断	adverb	promote	verb	continue to	verb	equal
916	提供 全方位 公共 就业 服务 , [[促进]] 高校 毕业生 等 青年 群体 , 农民工 多渠道 就业 创业 .	We will provide extensive public employment services to open more channels for college graduates and other young people as well as migrant rural workers to find jobs and start their own businesses.</seg>	促进	n/a	n/a	open	verb	n/a	n/a
917	坚持 按劳分配 原则 , 完善 按 要素 分配 的 体制 机制 , [[促进]] 收入 分配 更 合理 , 更 有序 .	We will continue to follow the principle of distribution according to one's work while improving our institutions and mechanisms for distribution based on factors of production, so as to make income distribution fairer and more orderly.</seg>	促进	n/a	n/a	make	verb	n/a	n/a
918	[[促进]] 生育 政策 和 相关 经济社会 政策 配套 衔接 , 加强 人口 发展 战略 研究 .	We will work to ensure that our childbirth policy meshes with related economic and social policies, and carry out research on the population development strategy.</seg>	促进	n/a	n/a	work to	verb	n/a	n/a
919	我们 将 推动 两岸 同胞 共同 弘扬 中华文化 , [[促进]] 心灵 契合 .	We will encourage people from both sides to work together to promote Chinese culture and forge closer bonds between them.</seg>	促进	n/a	n/a	forge	verb	n/a	n/a
920	要 同舟共济 , [[促进]] 贸易 和 投资 自由化 便利化 , 推动 经济 全球化 朝着 更加 开放 , 包容 , 普惠 , 平衡 , 共 赢 的 方向 发展 .	We should stick together through thick and thin, promote trade and investment liberalization and facilitation, and make economic globalization more open, inclusive, and balanced so that its benefits are shared by all.</seg>	促进	n/a	n/a	promote	verb	n/a	n/a
921	积极 [[促进]] " 一带 一路 " 国际 合作 , </seg>	China will actively promote international cooperation through the Belt and Road Initiative.</seg>	促进	积极	adverb	promote	verb	actively	adverb	equal
922	加大 对 发展中国家 特别 是 最 不 发达国家 援助 力度 , [[促进]] 缩小 南北 发展 差距 .	China will increase assistance to other developing countries, especially the least developed countries, and do its part to reduce the North-South development gap.</seg>	促进	n/a	n/a	do its part to	verb	n/a	n/a
923	中国 支持 多边贸易 体制 , [[促进]] 自由贸易区 建设 , 推动 建设 开放型 世界 经济 .	China will support multilateral trade regimes and work to facilitate the establishment of free trade areas and build an open world economy.</seg>	促进	n/a	n/a	facilitate	verb	n/a	n/a
924	我们 要 着力 提升 发展 质量 和 效益 , 更好 满足 人民 多方面 日益增长 的 需要 , 更好 [[促进]] 人 的 全面 发展 , 全体 人民 共同富裕 .	We must focus on improving the quality and efficiency of development to better meet the growing expectation of our people in all areas, and further promote well-rounded personal development and common prosperity for all.</seg>	促进	更好	adverb	promote	verb	further	adverb	equal
925	要 推动 共建 ‘ 一带 一路 ‘ , 深化 同 各国 的 广泛 合作 , [[促进]] 共同 发展 .	You should promote BRI, boost win-win cooperation between China and other countries, and pursue common development.</seg>	促进	n/a	n/a	pursue	verb	n/a	n/a
926	要 讲 好 中国共产党 的 故事 , 讲好 中国 的 故事 , 讲好 中国 人民 的 故事 , [[促进]] 中外 理解 和 友谊 .	You need to tell the world China's success stories, especially those of the Party and people, to promote mutual understanding and friend_x001F_ship between China and other countries.</seg>	促进	n/a	n/a	promote	verb	n/a	n/a
927	着力 化解 过剩 产能 , 推动 市场 出 清 , [[促进]] 了 供求平衡 .	These measures were taken to reduce excess capacity, clear goods from the market, and promote balance between demand and supply.</seg>	促进	n/a	n/a	promote	verb	n/a	n/a
928	不断完善 公共服务 体系 , 不断 [[促进]] 社会 公平正义 , 推动 公共资源 向 基层 延伸 , 向 农村 覆盖 , 向 困难 群体 倾斜 , </seg>	We should continue to improve public services, enhance social fairness and justice, and direct more public resources to communities, rural areas, and groups in need of help.</seg>	促进	不断	adverb	enhance	verb	n/a	omission	down
929	要 建设 体现 效率 , [[促进]] 公平 的 收入 分配 体系 , 实现 收入 分配 合理 , 社会 公平正义 , 全体 人民 共同富裕 , 推进 基本 公共服务 均等化 , 逐步 缩小 收入 分配 差距 .	An efficient and fair income distribution system is to be estab_x001F_lished, to achieve reasonable income distribution, social fairness and justice, and common prosperity for all, to promote equitable access to basic public services, and to gradually narrow the income distribution gap</seg>	促进	n/a	n/a	achieve	verb	n/a	n/a
930	第二 , [[促进]] 了 贫困地区 加快 发展 .	Second, we have promoted faster development in poor areas.</seg>	促进	n/a	n/a	promote	verb	n/a	n/a
931	东西部 扶贫 协作 , 342 个 东部 经济 较 发达县 结对 帮扶 570 个 西部 贫困县 , [[促进]] 了 西部 地区 脱贫 攻坚 和 区域 协调 发展 .	In cooperation between the eastern and western regions, 342 more-developed counties in the east paired up with 570 impoverished counties in the west, contributing to poverty alleviation in western China and promoting coordinated development between regions.</seg>	促进	n/a	n/a	promote	verb	n/a	n/a
932	五是 坚持 从严 要求 , [[促进]] 真抓实干 .	Fifthly, we have strict requirements to encourage hard work and concrete results.</seg>	促进	n/a	n/a	encourage	verb	n/a	n/a
933	省负 总责 , 就是 要 做到 承上启下 , 把 党中央 大政方针 转化 为 实施方案 , 加强指导 和 督导 , [[促进]] 工作 落地 .	Provincial authorities make action plans in accordance with central policies, and guide and supervise implementation.</seg>	促进	n/a	n/a	supervise	verb	n/a	n/a
934	要 加强 教育引导 , 通过 常态 化 宣讲 和 物质奖励 , 精神鼓励 等 形式 , [[促进]] 群众 比 学 赶超 , 提振 精气神 .	By strengthening guidance through regular communication sessions and material rewards, we will encourage the poor to learn from and catch up with each other, and motivate them to rise out of poverty as soon as possible.</seg>	促进	n/a	n/a	motivate	verb	n/a	n/a
935	要 [[促进]] 海上 互联互通 和 各 领域 务实 合作 , 积极 发展 ‘ 蓝色 伙伴关系 ‘ .	We will promote maritime connectivity and cooperation in various fields, and develop "blue partnerships" with other countries.</seg>	促进	n/a	n/a	promote	verb	n/a	n/a
936	要 坚定不移 支持 网信 企业 做 大 做 强 , 加强 规范 引导 , [[促进]] 其 健康 有序 发展 .	We should help enter_x001F_prises in the cybersecurity and IT application sector to grow bigger and stronger by strengthening regulation and guidance for their sound and orderly development.</seg>	促进	n/a	n/a	for	prepositional phrase	n/a	n/a
937	[[促进]] 了 商品 和 资本 流动 , 科技 和 文明 进步 , 各国 人民 交往 , 符合 各国 共同利益 .	It encourages commodity and capital flow, scientific, technological and cultural progress, and exchanges between peoples, which correspond with the common interests of all countries.</seg>	促进	n/a	n/a	encourage	verb	n/a	n/a	n/a
938	推进 精准 扶贫 , 精准 脱贫 , [[促进]] 社会 公平正义 , 不断 增强 人民 获得 感 , 幸福感 , 安全感 .	We will continue to work on targeted poverty alleviation and promote social equity and justice, so that our people will have a great_x001F_er sense of fulfillment, happiness, and security The Chinese people will continue to open up further and expand cooperation.</seg>	促进	n/a	n/a	promote	verb	n/a	n/a	n/a
939	中国 不 以 追求 贸易顺差 为 目标 , 真诚 希望 扩大 进口 , [[促进]] 经常 项目 收支平衡 .	China does not seek a trade surplus; we have a genuine desire to increase imports and achieve a better balance of international payments under the current account.</seg>	促进	n/a	n/a	achieve	verb	n/a	n/a	n/a
940	要 通过 补短 板 , 挖潜力 , 增 优势 , [[促进]] 资源 要素 高效 流动 和 资源 优化 配置 , 推动 产业链 再造 和 价值链 提升 , 满足 有效 需求 和 潜在 需求 , 实现 供需 匹配 和 动态 均衡 发展 , 改善 市场 发展 预期 , 提振 实体 经济 发展 信心 .	Through strengthening weak areas, exploiting potential, and creating new strengths, we will facilitate the highly-efficient flow and optimized distribution of resources, revolutionize the industrial chain, upgrade the value chain, satisfy both effective and potential demand, achieve dynamic equilibrium between supply and demand, bolster market anticipation of growth, and boost confidence in the r…	促进	n/a	n/a	facilitate	verb	n/a	n/a	n/a
941	以 ‘ 鼎新 ‘ 带动 ‘ 革故 ‘ , 以 增量 带动 存量 , [[促进]] 我国 产业 迈向 全球 价值链 中 高端 .	We will replace the old with the new, use new growth to boost existing capacity, and move Chinese industries up to the medium-high end of the global value chain.</seg>	促进	n/a	n/a	n/a	omission	n/a	n/a	n/a
942	要 加大 应用 基础 研究 力度 , 以 推动 重大 科技 项目 为 抓手 , 打通 ‘ 最后 一 公里 ‘ , 拆除 阻碍 产业化 的 ‘ 篱笆墙 ‘ , 疏通 应用 基础 研究 和 产业化 连接 的 快车道 , [[促进]] 创新 链 和 产业链 精准 对接 , 加快 科研成果 从 样品 到 产品 再 到 商品 的 转化 , 把 科技成果 充分 应用 到 现代化 事业 中去 .	We will strengthen basic research in applied sciences, focus on major scientific and technological projects, remove obstacles in the process, speed up the application of research results in indus_x001F_tries, bolster the precise docking of the innovation chain and the industrial chain, expedite the transformation of research results from prototypes to commercial products, and fully apply scientif…	促进	n/a	n/a	bolster	verb	n/a	n/a	n/a
943	解决 发展 不 平衡 带来 的 问题 , 缩小 发展 差距 , [[促进]] 共同 繁荣 .	and resolve problems caused by imbalanced development. We should bridge the gap in development and promote shared prosperity.</seg>	促进	n/a	n/a	promote	verb	n/a	n/a	n/a
944	通过 换位 思考 增进 相互理解 , 通过 求同存异 [[促进]] 和睦 团结 , 不断 增强 组织 的 凝聚力 和 向心力 .	We should enhance mutual understanding by seeing things from others' perspectives, and boost harmony and unity by seeking common ground and shelving differences. This will enhance the cohesion and appeal of our organization.</seg>	促进	通过……	Prepositional phrase	boost	verb	by……	Prepositional phrase	equal
945	要 发挥 ‘ 上海 合作 组织 － 阿富汗 联络组 ‘ 作用 , [[促进]] 阿富汗 和平 重建 进程 .	We need to give full play to the role of the SCO-Afghanistan Contact Group in facilitating peace and reconstruction in Afghanistan.</seg>	促进	n/a	n/a	facilitate	verb	n/a	n/a	n/a
946	我们 要 [[促进]] 发展 战略 对接 , 本着 共商 共建 共享 原则 , 推进 ‘ 一带 一路 ‘ 建设 , 加快 地区 贸易 便利化 进程 , 加紧 落实 国际 道路 运输 便利化 协定 等 合作 文件 .	We should increase complementarity in our respective development strategies, continue to advance the Belt and Road Initiative in the context of delivering shared benefits through extensive consultation and joint contribution, accelerate the process of regional trade facilitation, and step up the implementa_x001F_tion of the Agreement on International Road Transport Facilitation and other cooperat…	促进	n/a	n/a	increase	verb	n/a	n/a	n/a
947	我们 要 携手 打造 蓝色 经济 通道 , 共建 海洋 合作 中心 , [[促进]] 海洋 产业 发展 , 提升 海洋 公共服务 能力 .	We need to work together to build a maritime cooperation center to boost the ocean industry, enhance our ability to provide ocean-related public services, and create a "blue economy corridor".</seg>	促进	n/a	n/a	boost	verb	n/a	n/a	n/a
948	我们 要 继续 用 好 支持 中东 工业化 的 专项 贷款 和 优惠 性质 贷款 , 推动 中国 企业 参与 园区 开发 建设 , 招商 运营 , [[促进]] 产业 聚集 .	We need to fully leverage special and concessional loans in support of industrialization in the Middle East, and encourage more Chinese business involvement in the development and operation of industrial parks in Arab states to boost industrial clusters there.</seg>	促进	n/a	n/a	boost	verb	n/a	n/a	n/a
949	第四 , [[促进]] 包容 互鉴 .	Fourth, China and Arab states need to promote inclusiveness and mutual learning.</seg>	促进	n/a	n/a	promote	verb	n/a	n/a	n/a
950	金砖 国家 要 坚定 建设 开放型 世界 经济 , 旗帜鲜明 反对 单边主义 和 保护主义 , [[促进]] 贸易 和 投资 自由化 便利化 , 共同 引导 经济 全球化 朝着 更加 开放 , 包容 , 普惠 , 平衡 , 共赢 方向 发展 .	We BRICS coun_x001F_tries should firmly promote an open world economy, resolutely reject unilateralism and protectionism, liberate trade and facilitate invest_x001F_ment, and jointly steer the global economy towards greater openness, inclusiveness, balanced growth, and win-win outcomes for all.</seg>	促进	n/a	n/a	n/a	omission	n/a	n/a	n/a
951	改善 全球 经济 治理 体系 , [[促进]] 全球 共同 发展 繁荣 , 推动 构建 人类 命运 共同体 的 中国 方案 .	It offers China's approach to improving global economic governance and promoting global prosperity and common development. It is a pathway to build_x001F_ing a global community of shared future.</seg>	促进	n/a	n/a	promote	verb	n/a	n/a	n/a
952	[[促进]] 西部 地区 , 东北地区 在 更 大 范围 , 更 高层次 上 开放 , 助推 内陆 沿边 地区 成为 开放 前沿 , </seg>	We should boost opening up in the western and northeastern regions and encourage inland and border areas to take the lead in pursuing opening up.</seg>	促进	n/a	n/a	boost	verb	n/a	n/a	n/a
953	[[促进]] 全体 人民 在 理想信念 , 价值 理念 , 道德观念 上 紧紧 团结 在 一起 , 为 服务 党和国家 事业 全局 作出 更大 贡献 .	We should inspire the people to embrace shared ideals, convictions, values and moral standards, and mobilize them to contribute more to the overall interests of our Party and our country.</seg>	促进	n/a	n/a	n/a	omission	n/a	n/a	n/a
954	我们 要 统筹 推进 农村 经济 建设 , 政治 建设 , 文化 建设 , 社会 建设 , 生态 文明 建设 和 党的建设 , [[促进]] 农业 全面 升级 , 农村 全面进步 , 农民 全面 发展 .	We need to make coordinated efforts to promote rural economic, political, cultural, social, and eco-environmental progress and strengthen Party organiza_x001F_tions in rural areas, so as to upgrade agriculture, achieve overall growth for rural areas, and guarantee well-rounded development for the rural population.</seg>	促进	n/a	n/a	achieve	verb	n/a	n/a	n/a
955	我们 一 开始 就 没有 提 城市化 , 而是 提 城镇化 , 目的 就是 [[促进]] 城乡 融合 .	Our urbanization drive included rural towns when it was first initiated. The purpose was to promote integrated urban-rural development.</seg>	促进	n/a	n/a	promote	verb	n/a	n/a	n/a
956	[[促进]] 学前教育 普惠 发展 , 义务教育 城乡 一体化 发展 , 普通高中 多样化 有 特色 发展 , 高等教育 内涵式 发展 , </seg>	We should make preschool education available to all, promote integrated development of urban and rural compulsory education, encourage diversified development of high schools by exploiting their individual strengths, bring out the full potential of higher education, </seg>	促进	n/a	n/a	make available	verb	n/a	n/a	n/a
957	要 根据 建设 社会主义 现代化 强国 的 需要 , 调整 优化 高校 区域 布局 , 学科 结构 , 专业 设置 , 改进 高等教育 管理 方式 , [[促进]] 高等学校 科学 定位 , 差异化 发展 , </seg>	To meet the needs of a strong modern socialist country, we should adjust the regional distribution of institutions of higher learning, optimize the structure of disci_x001F_plines and the setup of academic programs, and improve the manage_x001F_ment of higher education to help universities identify their particular strengths and find different ways to excel.</seg>	促进	n/a	n/a	improve	verb	n/a	n/a	n/a
958	我们 要 [[促进]] 中非 文明 交流 互鉴 , 交融 共存 , 为 彼此 文明 复兴 , 文化 进步 , 文艺 繁荣 提供 持久 助力 , 为 中非 合作 提供 更 深厚 的 精神 滋养 .	We will promote exchanges, mutual learning and harmony between our civilizations, and thereby invigorate our civilizations and cultures, enrich our arts, and provide rich cultural nourishment for China-Africa cooperation.</seg>	促进	n/a	n/a	promote	verb	n/a	n/a	n/a
959	[[促进]] 内地 出口导向型 制造业 迅速 发展 , 助推 内地 产业 融入 全球 产业链 .	All this stimulated a rapid growth of the export-oriented manufacturing industry, and helped the mainland integrate into the global industrial chain.</seg>	促进	n/a	n/a	stimulate	verb	n/a	n/a	n/a
960	这 既 [[促进]] 了 国家 对外开放 , 又 有效 控制 了 风险 , 也 为 香港 , 澳门 发展 提供 了 先机 .	This approach allowed the country to advance opening up while effectively controlling risks. It also gave Hong Kong and Macao a head start.</seg>	促进	n/a	n/a	advance	verb	n/a	n/a	n/a
961	要 在 ‘ 一国两制 ‘ 方针 和 基本法 框架 内 , 发挥 粤港澳 综合 优势 , 创新 体制 机制 , [[促进]] 要素 流通 .	Within the framework of the "one country, two systems" principle and the SARs' Basic Laws, we should give full play to the combined strengths of Guangdong, Hong Kong and Macao, introduce new systemic and institutional mechanisms, and boost the circulation of production factors.</seg>	促进	n/a	n/a	boost	verb	n/a	n/a	n/a
962	第四 , 更加 积极主动 [[促进]] 国际 人文 交流 .	Fourth, I hope Hong Kong and Macao will promote international people-to-people exchanges more proactively.</seg>	促进	积极主动	complex	promote	verb	more proactively	adverb	equal
963	我们 应该 把 落实 2030 年 可 持续 发展 议程 纳入 本国 发展 战略 , [[促进]] 经济 , 社会 , 环境 协调 发展 , 根据 自身 国情 推动 普惠 发展 , 积极 构建 平等 均衡 的 全球 发展 伙伴关系 .	We need to incorporate the 2030 Agenda for Sustainable Develop_x001F_ment into our national development strategies, promote coordinated advances in the social, economic and environmental fields, pursue inclusive development appropriate to our respective national condi_x001F_tions, and build equal and balanced global development partnerships.</seg>	促进	n/a	n/a	promote	verb	n/a	n/a	n/a
964	第三 , 坚持 包容 导向 , [[促进]] 交融 互鉴 .	Third, we need to focus on inclusiveness and promote harmony and mutual learning between nations.</seg>	促进	n/a	n/a	promote	verb	n/a	n/a	n/a
965	各国 应该 加强 宏观经济 政策 协调 , 减少 负面 外溢 效应 , 合力 [[促进]] 世界 经济 增长 .	We need to improve macroeconomic coordination and reduce the nega_x001F_tive spillover of national policies to jointly promote global economic growth.</seg>	促进	n/a	n/a	promote	verb	n/a	n/a	n/a
966	各国 应该 推动 构建 公正 , 合理 , 透明 的 国际经贸 规则 体系 , 推进 贸易 和 投资 自由化 便利化 , [[促进]] 全球 经济 进一步 开放 , 交流 , 融合 .	We need to establish a set of global economic and trade rules that is fair, reasonable and transparent, and promote and facilitate free trade and investment to make the global economy more open through increased exchanges and integration.</seg>	促进	n/a	n/a	make more	verb	n/a	n/a	n/a
967	中国 将 顺应 国内 消费 升级 趋势 , 采取 更加 积极 有效 的 政策措施 , [[促进]] 居民收入 增加 , 消费 能力 增强 , 培育 中 高端 消费 新 增长点 , 持续 释放 国内 市场潜力 , 扩大 进口 空间 .	To adjust to the upgrading trend in our domestic consumption, we will take more proactive measures to increase people's incomes and purchasing power, foster new growth areas of medium and high-end consumption, continue to unleash the potential of the domestic market, and expand the scope for imports.</seg>	促进	n/a	n/a	n/a	omission	n/a	n/a	n/a
968	奉行 以 人民 为 中心 的 人权 理念 , 把 生存权 , 发展权 作为 首要 的 基本 人权 , 协调 增进 全体 人民 的 经济 , 政治 , 社会 , 文化 , 环境 权利 , 努力 维护 社会 公平正义 , [[促进]] 人 的 全面 发展 .	Adhering to a people-centered vision, China takes the rights to subsistence and development as the primary and basic human rights, works for coordi_x001F_nated progress in economic, political, social, cultural and environmen_x001F_tal rights, defends social fairness and justice, and promotes the right to all-round development.</seg>	促进	n/a	n/a	promote	verb	n/a	n/a	n/a
969	我们 要 着力 解决 人民 群众 所 需所急 所 盼 , 让 人民 共享 经济 , 政治 , 文化 , 社会 , 生态 等 各 方面 发展 成果 , 有 更 多 , 更 直接 , 更 实在 的 获得 感 , 幸福感 , 安全感 , 不断 [[促进]] 人 的 全面 发展 , 全体 人民 共同富裕 .	We should address people's needs, concerns and expectations, ensure that they share the achievements of economic, political, cultur_x001F_al, social and eco-environmental development, give them a stronger sense of having direct and substantial benefits, happiness and secu_x001F_rity and continue to promote well-rounded human development and common prosperity for everyone.</seg>	促进	不断	adverb	promote	verb	continue to	verb	equal
970	我们 要 加强 社会 治理 制度 建设 , 不断 [[促进]] 社会 公平正义 , 保持 社会安定 有序 .	We need to reinforce our systems of social governance. We should continue to promote social equity and justice, and maintain social order and security.</seg>	促进	不断	adverb	promote	verb	continue to	verb	equal
971	我们 要 支持 开放 , 透明 , 包容 , 非 歧视性 的 多边贸易 体制 , [[促进]] 贸易 投资 自由化 便利化 , 推动 经济 全球化 朝着 更加 开放 , 包容 , 普惠 , 平衡 , 共 赢 的 方向 发展 .	We support multilateral trade regimes that are open, transparent, inclusive and nondiscriminatory - regimes that liberalize and facilitate trade and investment, and make economic globalization more open, inclusive and balanced so that its benefits are shared by all.</seg>	促进	n/a	n/a	n/a	omission	n/a	n/a	n/a
972	履行 好 维护 国家 政治 安全 , 确保 社会 大局 稳定 , [[促进]] 社会 公平正义 , 保障 人民 安居乐业 的 职责 任务 , 不断 谱写 政法 事业 发展 新篇章 .	We must fulfill our duties to ensure our country's political security, social stability, social equity and justice, and a happy life for the people. In so doing, we will open a new chapter in judicial, prosecuting and public security work.</seg>	促进	n/a	n/a	n/a	omission	n/a	n/a	n/a
973	党 的 十八 大 以来 , 党中央 把 政法 工作 摆 到 更加 重要 的 位置 来 抓 , 作出 一系列 重大 决策 , 实施 一系列 重大 举措 , 维护 了 政治 安全 , 社会安定 , 人民 安宁 , [[促进]] 了 经济社会 持续 健康 发展 .	Since the 18th CPC National Congress in 2012, the Party Central Committee has been attaching more importance to judicial, prosecut_x001F_ing and public security work, making a string of major decisions and implementing a series of major measures, thereby safeguarding politi_x001F_cal security, social stability and the peaceful life of the people and promoting sustained and sound economic and soci…	促进	n/a	n/a	promote	verb	n/a	n/a	n/a
974	海洋 孕育 了 生命 , 联通 了 世界 , [[促进]] 了 发展 .	It gave birth to life, connects the world, and facilitates development.</seg>	促进	n/a	n/a	facilitate	verb	n/a	n/a	n/a
975	我们 要 [[促进]] 贸易 和 投资 自由化 便利化 , 旗帜鲜明 反对 保护主义 , 推动 经济 全球化 朝着 更加 开放 , 包容 , 普惠 , 平衡 , 共 赢 的 方向 发展 .	We need to facilitate free trade and investment, say no to protectionism, and make economic globalization more open, inclusive, balanced and beneficial to all.</seg>	促进	n/a	n/a	facilitate	verb	n/a	n/a	n/a
976	以 兼收并蓄 的 态度 汲取 其他 文明 的 养分 , [[促进]] 亚洲 文明 在 交流 互鉴 中 共同前进 .	We need to be inclusive and always seek nourishment from other civi_x001F_lizations to promote the common development of Asian civilizations through exchanges and mutual learning.</seg>	促进	n/a	n/a	promote	verb	n/a	n/a	n/a
977	在 党 的 政治 建设 方面 , 要 确保 党 的 集中统一 , [[促进]] 全党 增强 ‘ 四个 意识 ‘ , 坚定 ‘ 四个 自信 ‘ , 做到 ‘ 两个 维护 ‘ , </seg>	To strengthen our Party politically, we need to ensure that the Party exercises centralized and unified leadership and that all its members strengthen their commitment to the Four Conscious_x001F_nesses, the Four-sphere Confidence, and the Two Upholds.</seg>	促进	n/a	n/a	n/a	omission	n/a	n/a	强化
978	[[促进]] 互联互通 , 完善 社会保障 措施 等 , 建设 适应 未来 发展趋势 的 产业结构 , 政策 框架 , 管理体系 , 提升 经济运行 效率 和 韧性 , 努力实现 高质量 发展 .	strengthening connectivity and improving social security, so as to enhance the performance and resilience of our economies and strive for high-quality development.</seg>	促进	n/a	n/a	strengthen	verb	n/a	n/a	n/a
979	二 , 新形势下 促进 区域 协调 发展 的 思路 新形势下 [[促进]] 区域 协调 发展 , 总 的 思路 是 : 按照 客观 经济 规律 调整 完善 区域 政策 体系 , </seg>	II. Guidelines for Coordinated Regional DevelopmentThe guidelines for promoting coordinated, quality development across regions are:鈥djust and improve regional policies in accordance with the objective laws of economics;</seg>	促进	n/a	n/a	promote	verb	n/a	n/a	n/a
980	发挥 各 地区 比较 优势 , [[促进]] 各类 要素 合理流动 和 高效 集聚 , </seg>	give full play to the comparative strengths of different regions, and promote the rational flow and concentration of resources;</seg>	促进	n/a	n/a	promote	verb	n/a	n/a	n/a
981	不 平衡 是 普遍 的 , 要 在 发展 中 [[促进]] 相对 平衡 .	Imbalances are common, and we should pursue a relative balance between regions - this is a dialectical approach to coordinated region_x001F_al development.</seg>	促进	n/a	n/a	pursue	verb	n/a	n/a	n/a
982	要 破除 资源 流动 障碍 , 使 市场 在 资源配置 中起 决定性 作用 , [[促进]] 各类 生产 要素 自由 流动 并 向 优势 地区 集中 , 提高 资源配置 效率 .	We need to remove obstacles to the natural flow and concentration of resources, and enable the market to play the decisive role in resource allocation for higher efficiency.</seg>	促进	n/a	n/a	n/a	omission	n/a	n/a	n/a
983	要 完善 土地 , 户籍 , 转移 支付 等 配套 政策 , 提高 城市群 承载能力 , [[促进]] 迁移 人口 稳定 落户 .	We should improve supporting policies involving land, house_x001F_hold registration and transfer payments, enhance the carrying capacity of city clusters, and promote the stable settlement of the migrant population.</seg>	促进	n/a	n/a	promote	verb	n/a	n/a	n/a
984	除 中央 已有 明确 政策 规定 之外 , 全面 放宽 城市 落户 条件 , 完善 配套 政策 , 打破 阻碍 劳动力 流动 的 不合理 壁垒 , [[促进]] 人力资源 优化 配置 .	In addition to established policies and regulations from the central government, we need to comprehensively ease the conditions for granting permanent urban residency, improve supporting policies, break down barriers hindering the flow of labor, and promote the optimal allocation of human resources.</seg>	促进	n/a	n/a	promote	verb	n/a	n/a	n/a
985	要 [[促进]] 资源 枯竭 地区 转型 发展 , 加快 培育 接续 替代 产业 , 延长 产业链 条 .	The region should promote the transformation of resource-exhausted areas, speed up the cultiva_x001F_tion of alternative industries, and extend the industrial chain.</seg>	促进	n/a	n/a	promote	verb	n/a	n/a	n/a
986	人民政协 在 协商 中 [[促进]] 广泛 团结 , 推进 多党合作 , 实践 人民 民主 , 既 秉承 历史 传统 , 又 反映 时代特征 , </seg>	In its consultations, the CPPCC promotes extensive unity advances multiparty cooperation, and practices people's democracy, which is in line with our historical traditions and reflects the features of our time.</seg>	促进	n/a	n/a	promote	verb	n/a	n/a	n/a
987	发展 社会主义 协商 民主 , 要 把 民主集中制 的 优势 运用 好 , 发扬 ‘ 团结 － 批评 － 团结 ‘ 的 优良传统 , 广开言路 , 集思广益 , [[促进]] 不同 思想观点 的 充分 表达 和 深入 交流 , </seg>	We should develop socialist consultative democ_x001F_racy, make good use of democratic centralism, carry forward the fine tradition of "unity - criticism 鈥?unity", draw on collective wisdom, and promote full expression and in-depth exchange of different ideas and viewpoints.</seg>	促进	n/a	n/a	promote	verb	n/a	n/a	n/a
988	我们 要 全面 贯彻 党 的 民族 理论 和 民族 政策 , 坚持 共同 团结奋斗 , 共同 繁荣 发展 , [[促进]] 各 民族 像 石榴 籽 一样 紧紧 拥抱 在 一起 , 推动 中华民族 走向 包容性 更强 , 凝聚力 更大 的 命运 共同体 .	We must fully implement our Party's theories and policies concerning ethnic groups, work together for common prosperity and development, and help all ethnic groups remain as closely united as the seeds of a pomegranate, so that the Chinese nation will become a more inclusive and cohesive community.</seg>	促进	n/a	n/a	help	verb	n/a	n/a	n/a
989	第四 , 高举 中华民族 大团结 的 旗帜 , [[促进]] 各 民族 交往 交流 交融 .	Fourth, we must uphold the unity of the Chinese nation, and enhance communication and integration between ethnic groups.</seg>	促进	n/a	n/a	enhance	verb	n/a	n/a	n/a
990	我们 要 顺应 这种 形势 , 出台 有利于 构建 互嵌式 社会 结构 的 政策 举措 和 体制 机制 , 完善 少数民族 流动人口 服务 管理体系 , [[促进]] 各 民族 共建 美好 家园 , 共创 美好未来 .	In response to this trend, we should come up with policies, measures and mechanisms that are conducive to building an ethnically inte_x001F_grated society, and improve the services for and management of the migrant population of ethnic minority groups, so that all ethnic groups work together for a better home and a brighter future.</seg>	促进	n/a	n/a	n/a	omission	n/a	n/a	n/a
991	着力 加强 生态 保护 治理 , 保障 黄河 长治久安 , [[促进]] 全 流域 高质量 发展 , 改善 人民 群众 生活 , </seg>	We should better protect and restore its ecosystem, keep the Yellow River harnessed, promote high-quality development of the Yellow River Basin, improve local people's lives, and preserve and keep alive the Yellow River culture.</seg>	促进	n/a	n/a	promote	verb	n/a	n/a	n/a
992	下游 的 黄河三角洲 是 我国 暖温带 最 完整 的 湿地 生态系统 , 要 做好 保护 工作 , [[促进]] 河流 生态系统 健康 , 提高 生物 多样性 .	In the lower reaches, the Yellow River Delta is the most intact wetland ecosystem in China's warm temperate zone. We must keep it well protected, maintain a sound river ecosystem, and increase biodiversity.</seg>	促进	n/a	n/a	maintain	verb	n/a	n/a	n/a
993	坚持 多边贸易 体制 的 核心 价值 和 基本 原则 , [[促进]] 贸易 和 投资 自由化 便利化 , 推动 经济 全球化 朝着 更加 开放 、 包容 、 普惠 、 平衡 、 共 赢 的 方向 发展 .	uphold the fundamental values and basic principles of the multilateral trading system, facilitate free trade and investment, and make economic global_x001F_ization more open, inclusive, balanced and beneficial to all.</seg>	促进	n/a	n/a	facilitate	verb	n/a	n/a	n/a
994	[[促进]] 国际 国内 要素 有序 自由 流动 、 资源 高效 配置 、 市场 深度 融合 .	By these means we will ensure a free yet orderly flow of both international and domestic factors of production, improve efficient allocation of resources, and boost market integration.</seg>	促进	n/a	n/a	ensure	verb	n/a	n/a	n/a
995	集中精力 发展 经济 , 切实有效 改善 民生 , 坚定不移 守护 法治 , 循序渐进 推进 民主 , 包容 共济 [[促进]] 和谐 , 让 澳门 焕发 出 蓬勃向上 的 生机 活力 .	Intensive efforts have been made to focus on economic growth, effectively raise living standards, steadfastly uphold the rule of law, progressively advance democracy, and promote social inclusiveness and harmony. These measures have made Macao young and dynamic again.</seg>	促进	包容共济	complex	promote	verb	inclusiveness and harmony	noun	equal
996	要 适应 现代 社会 治理 发展 变化 及其 新 要求 , 推进 公共行政 等 制度 改革 , 提高 政府 管治 效能 , [[促进]] 治理 体系 和 治理 能力 现代化 .	Macao needs to adapt to the new dynamics and requirements of modern social governance, advance reform in public administration and other systems, enhance efficacy in administration, and modernize its governance.</seg>	促进	n/a	n/a	enhance	verb	n/a	n/a	n/a
997	不断 [[促进]] 政府 决策 科学化 , 社会 治理 精准 化 , 公共服务 高效化 .	The objective is to improve govern_x001F_ment decision-making, and make social governance better targeted and public services more efficient.</seg>	促进	不断	adverb	improve	verb	n/a	omission	down
998	四是 坚持 包容 共济 , 进一步 [[促进]] 社会 和谐 稳定 .	Fourth, persist in an inclusive approach and further promote social harmony and stability.</seg>	促进	进一步	adverb	promote	verb	further	adverb	equal
999	要 发挥 澳门 中西文化 荟萃 的 优势 , 助力 国际 人文 交流 , [[促进]] 世界 文明 互鉴 .	As a place where Chinese and West_x001F_ern cultures meet, Macao is well positioned to promote international people-to-people exchanges and mutual learning between cultures.</seg>	促进	n/a	n/a	promote	verb	n/a	n/a	n/a
1000	要 深入 整治 民生 领域 的 ‘ 微 腐败 ‘ , 放纵 包庇 黑恶势力 的 ‘ 保护伞 ‘ , 妨碍 惠民 政策 落实 的 ‘ 绊脚石 ‘ , [[促进]] 基层 党组织 全面 过硬 .	The fight must go deeper against "micro-corruption'' that undermines public welfare, against "protective umbrellas" that shelter criminal gangs and evil forces, and against the "stumbling blocks" that hamper the implementation of policies benefiting the public. With this goal in mind, grassroots Party organizations must be strengthened.</seg>	促进	n/a	n/a	strengthen	verb	n/a	n/a	n/a
1001	我们 要 坚持不懈 [[抓好]] 宪法 实施 工作 , 把 全面 贯彻实施 宪法 提高 到 一个 新 水平 .	We must persistently ensure the implementation of the Constitution, and raise the comprehensive implementation of the Constitution to a new level.</seg>	抓好	坚持不懈	idiomatic phrase	ensure	verb	persistently	adverb	equal
1002	我们 要 牢牢 [[抓好]] 党执政 兴国 的 第一 要务 , </seg>	The most important thing for our Party is to govern the country well and rejuvenate the nation.</seg>	抓好	牢牢	adverb	well	adverb	n/a	omission	down
1003	要 [[抓好]] 思想道德 建设 , 抓好 党性 教育 和 党性修养 , 抓好 道德 建设 , </seg>	We should improve Party members and officials intellectually and theoretically, strengthen education in and fostering of the Party spirit and bolster ethics.</seg>	抓好	n/a	n/a	improve	verb	n/a	n/a	转译
1004	要 抓好 思想道德 建设 , [[抓好]] 党性 教育 和 党性修养 , 抓好 道德 建设 , </seg>	We should improve Party members and officials intellectually and theoretically, strengthen education in and fostering of the Party spirit and bolster ethics.</seg>	抓好	n/a	n/a	strengthen	verb	n/a	n/a	转译
1005	要 抓好 思想道德 建设 , 抓好 党性 教育 和 党性修养 , [[抓好]] 道德 建设 , </seg>	We should improve Party members and officials intellectually and theoretically, strengthen education in and fostering of the Party spirit and bolster ethics.</seg>	抓好	n/a	n/a	bolster	verb	n/a	n/a	转译
1006	培养 干部 , 要 [[抓好]] 党性 教育 这个 核心 , 抓好 道德 建设 这个 基础 , 加强 宗旨 意识 , 公仆 意识 教育 .	In this training, we must pay more attention to education on commitment to the Party, virtue and morality, awareness about the Party's ultimate goal, and sense of serving the people.</seg>	抓好	n/a	n/a	pay more attention to	verb	n/a	n/a	转译
1007	培养 干部 , 要 抓好 党性 教育 这个 核心 , [[抓好]] 道德 建设 这个 基础 , 加强 宗旨 意识 , 公仆 意识 教育 .	In this training, we must pay more attention to education on commitment to the Party, virtue and morality, awareness about the Party's ultimate goal, and sense of serving the people.</seg>	抓好	n/a	n/a	n/a	omission	n/a	n/a	省略
1008	新 干部 , 年轻干部 尤其 要 [[抓好]] 理论 学习 , 通过 坚持不懈 学习 , 学会 运用 马克思主义 立场 , 观点 , 方法 观察 和 解决问题 , 坚定 理想信念 .	New and young officials in particular should work hard to study Marxist theory, learn to observe and solve problems from the Marxist stand, viewpoint and method, and become firm in their ideals and convictions.</seg>	抓好	n/a	n/a	n/a	omission	n/a	n/a	省略
1009	" 宣传 思想 工作 创新 , 重点 要 [[抓好]] 理念 创新 , 手段 创新 , 基层工作 创新 , 努力 以 思想认识 新 飞跃 打开 工作 新 局面 , 积极探索 有利于 破解 工作 难题 的 新举措 新 办法 , 把 创新 的 童心 放在 基层 一线 .	As for publicity and theoretical work today, we should pay close attention to innovation in the fields of ideas, methodologies and grassroots work, and move forward with new ideas to tackle difficulties, with emphasis on work in local communities.</seg>	抓好	n/a	n/a	pay close attention to	verb	n/a	n/a	转译
1010	要 优化 保障性 住房 规划 布局 , 设施 配套 和 户型 设计 , [[抓好]] 工程质量 .	We must improve the planning, accompanying facilities and design of housing to meet the basic need.</seg>	抓好	n/a	n/a	n/a	omission	n/a	n/a	省略
1011	我 一直 认为 , 抓 理想信念 , 最 关键 的 是 要 [[抓好]] 高级干部 .	I have always believed that the key to building up ideals and convictions is high-ranking officers.</seg>	抓好	n/a	n/a	n/a	omission	n/a	n/a	省略
1012	满足 人民 日益增长 的 物质 需求 , 必须 [[抓好]] 经济社会 建设 , 增加 社会 的 物质财富 .	To satisfy people's growing material needs, we must increase the aggregate material wealth of society by building a stronger economy.</seg>	抓好	n/a	n/a	n/a	omission	n/a	n/a	省略
1013	满足 人民 日益增长 的 精神 文化 需求 , 必须 [[抓好]] 文化 建设 , 增加 社会 的 精神 文化 财富 .	To satisfy their growing cultural needs, we must increase the aggregate intellectual and cultural wealth of society by promoting cultural development.</seg>	抓好	n/a	n/a	promote	verb	n/a	n/a	转译
1014	要 切实 [[抓好]] 周边 外交 工作 , 打造 周边 命运 共同体 , </seg>	We should promote neighborhood diplomacy, and turn China and its neighboring countries into a community of shared future.</seg>	抓好	切实	adverb	promote	verb	n/a	omission	down
1015	认识 上要 到位 , 方法 上要 对路 , 工作 上要 得力 , 否则 很难 与时俱进 [[抓好]] 经济 工作 .	We should fully understand it, adopt the right measures, and make concrete efforts, so as to keep pace with the times in our economic work.</seg>	抓好	与时俱进	adverb	n/a	omission	keep pace with the times	verb	equal
1016	" 特别 要 [[抓好]] 县委 一级 , </seg>	He also said, Special consideration should be given to the selection of the top leadership at the county Parth committee level.</seg>	抓好	n/a	n/a	n/a	omission	n/a	n/a	省略
1017	必须 时不我待 地 [[抓好]] 扶贫开发 工作 , 决不能 让 困难 地区 和 困难群众 掉队 .	We must waste no time in development oriented poverty alleviation, and never allow these people and areas to fall further behind.</seg>	抓好	时不我待	idiomatic phrase	n/a	omission	waste no time	verb	equal
1018	贫困地区 各级 领导 干部 更要 心无旁 莺 , 聚精会神 [[抓好]] 这项 工作 , 团结 带领 广大群众 通过 顽强 奋斗 早日 改变面貌 .	Officials at all levels in impoverished areas must be fully committed to the task, and lead the people to shake off poverty through hard work.</seg>	抓好	聚精会神	idiomatic phrase	be committed to	verb	fully	adverb	down
1019	大家 要 按照 中央 要求 , 继续 把 作风 建设 [[抓好]] , 把 群众路线 教育 实践 活动 成果 巩固 好 , 做到 勤政 , 务实 , 为民 , 自觉 抵制 和 纠正 " 四风 " 问题 .	You must follow the requirements of the Central Committee, continue to improve conduct, consolidate the achievements of the Mass Line Education Program, be diligent and pragmatic in your work, work for the people's interests, and fight the Four Malfeasances of going through the motions, excessive bureaucracy, self-indulgence, and extravagance.</seg>	抓好	n/a	n/a	improve	verb	n/a	n/a	转译
1020	我们 要 继续 镇 而 不舍 , 一以贯之 [[抓好]] 社会主义 精神文明 建设 , 为 全国 各族人民 不断前进 提供 坚强 的 思想 保证 , 强大 的 精神力量 , 丰润 的 道德 滋养 .	and we must be consistent and persistent in our pursuit of socialist cultural and ethical progress and in providing all the people with a strong ideological guarantee, intellectual support, and moral sustenance.</seg>	抓好	一以贯之	idiomatic phrase	pursuit	noun	consistent	adjective	down
1021	各级党委 要 担负 好 自己 的 责任 , 切实 [[抓好]] 精神文明 建设 各项 工作 .	Party committees at all levels should fulfill their duties and do their best to promote cultural and ethical progress.</seg	抓好	切实	adverb	promote	verb	do one's best	verb	up
1022	要 科学 统筹 各项改革 任务 , 协调 [[抓好]] 党 的 十八 届 三中 , 四中全会 改革 举措 , 在 法治 下 推进改革 , 在改革中 完善 法治 , </seg>	We should coordinate all reform tasks, implement the reform measures approved at the third and fourth plenary sessions of the 18th CPC Central Committee, promote reform under the rule of law, and improve the rule of law in the process of reform.</seg>	抓好	协调	adverb	implement	verb	n/a	omission	down
1023	各 地区 各 部门 要 大力支持 司法 体制改革 , [[抓好]] 工作 任务 落实 .	Provincial authorities and central departments must give full support to judicial reform and implement their plans and tasks.</seg>	抓好	n/a	n/a	implement	verb	n/a	n/a
1024	要 持之以恒 把 民生 工作 [[抓好]] , 发扬 钉钉子 精神 , 有 坚持不懈 的 韧劲 , </seg>	As a hammer drives a nail, we must work hard constantly to improve people's wellbeing.</seg>	抓好	持之以恒	adverb	idiomatic phrase	verb	constantly	adverb	equal
1025	全面 [[抓好]] 安全 生产 责任制 和 管理 , 防范 , 监督 , 检查 , 奖惩 措施 的 落实 .	The workplace safety responsibility system should be fully enforced, as should measures on safety management, supervision, inspection, and risk prevention, along with incentives and punishments.</seg>	抓好	全面	adverb	enforce	verb	fully	adverb	equal
1026	各 地区 各 部门 要 牢固 树立 全局 意识 , 责任意识 , 把 抓 改革 作为 一项 重大 政治责任 , 坚定 改革 决心 和 信心 , 增强 推进改革 的 思想 自觉 和 行动 自觉 , 既 当 改革 促进派 , 又 当 改革 实干家 , 以 钉钉子 精神 [[抓好]] 改革 落实 , 扭住 关键 , 精准 发力 , 敢于 啃 硬骨头 , 盯 着 抓 , 反复 抓 , 直到 抓 出 成效 .	All provincial authorities and central departments should develop a holistic view of reform and a strong sense of responsibility, making reform a political priority with strong resolve and confidence in reform, they should take a more proactive approach to reform in both thinking and action, promote and take action on reform at the same time, and work tenaciously to implement reforms with targete…	抓好	以……	Prepositional phrase	promote	verb	n/a	omission	down
1027	强化 责任 担当 , 以 自我 革命 的 精神 推进改革 , 坚决 端正 思想认识 , 坚持 从 改革 大局 出发 , 坚定 [[抓好]] 改革 落实 .	They should also strengthen their sense of responsibility, promote reform as a reform on themselves, gain a correct under-standing of the broader picture, and implement reform measures.</seg>	抓好	坚定	adverb	implement	verb	n/a	omission	down
1028	我们 必须 从 巩固 党执政 的 阶级 基础 和 群众 基础 的 政治 高度 , [[抓好]] 党 的 群团 工作 , 保证 党 始终 同 广大 人民 群众 同呼吸 , 共命运 , 心连心 .	We must work better with social groups for the purpose of consolidating the class foundation and popular support for the Party's governance, and make sure that the Party always shares weal and woe with the people.</seg>	抓好	n/a	n/a	work better with	verb	n/a	n/a
1029	要 [[抓好]] 职业培训 , 提高 人力资本 质量 , 优化 人力资本 结构 .	We should strengthen vocational training to improve the quality and structure of human resources.</seg>	抓好	n/a	n/a	strengthen	verb	n/a	n/a
1030	希望 同志 们 共同努力 , 把 这件 大事 [[抓好]] .	Let us work together to achieve this goal.</seg	抓好	n/a	n/a	achieve	verb	n/a	n/a
1031	省市 两级 党委 要 落实 主体 责任 , [[抓好]] 县委 这个 关键 , 特别 是 要 强化 县委书记 的 责任 担当 , 加强 基层组织 和 干部队伍 建设 , 把 基层 党组织 建设 成 坚强 战斗 堡垒 , 充分发挥 广大党员 , 干部 先锋 模范作用 .	Party committees at the provincial and city levels should take on primary responsibility for work at the county level, and in particular, for strengthening the sense of responsibility in county Party secretaries, improving grassroots Party organizations and officials, and relying on them to fight our war against corruption, in which Party members and officials should serve as role models.</seg>	抓好	n/a	n/a	strengthen	verb	n/a	n/a
1032	中央 关于 全面 深化改革 的 各项 部署 同 贯彻落实 新 发展 理念 是 贯通 的 , 各级 领导 干部 务必 落实 主体 责任 , [[抓好]] 落实 .	The Central Committee's plans for further reform are consistent with the new development concepts, and officials at all levels must bear the primary responsibility and ensure the implementation of these concepts.</seg>	抓好	n/a	n/a	ensure	verb	n/a	n/a
1033	要 [[抓好]] 落实 , 抓 出 成效 .	It should be implemented effectively.</seg>	抓好	n/a	n/a	implement	verb	n/a	n/a
1034	要 [[抓好]] 教材 体系 建设 , 形成 适应 中国 特色 社会主义 发展 要求 , 立足 国际 学术前沿 , 门类 齐全 的 哲学 社会科学 教材 体系 .	More has to be done to enable it to render stronger support to the development of Chinese socialism, move to the forefront of global academia, and establish a complete range of categories.</seg>	抓好	n/a	n/a	n/a	omission	n/a	n/a
1035	各级党委 要 [[抓好]] 国有企业 党的建设 , 把 党 要 管党 , 从严治党 落到实处 .	Party committees at all levels should develop the role of the Party in SOEs in accordance with the principle of the Party supervising its own conduct with strict discipline.</seg>	抓好	n/a	n/a	develop	verb	n/a	n/a
1036	[[抓好]] 巡视 发现 问题 的 整改 , 严肃查处 侵吞 国有资产 , 利益输送 等 问题 .	We will rectify problems identified during discipline inspections without fail, and investigate and punish any people involved in embezzlement or abuse of state assets.</seg	抓好	n/a	n/a	n/a	omission	n/a	n/a
1037	是 新形势下 加强 党内 监督 的 顶层 设计 , 是 规范 当前 和 今后 一个 时期 党内 监督 的 基本 法规 , 必须 [[抓好]] 贯彻执行 , 使 其 成为 规范 各级 党组织 和 广大党员 , 干部 行为 的 硬 约束 .	These are basic rules regulating current and future internal Party scrutiny, and we must lay stress on their implementation, so that they serve as a restraint on the conduct of all Party organizations, Party members and officials.</seg>	抓好	n/a	n/a	lay stress on	verb	n/a	n/a
1038	第一 , [[抓好]] 思想 教育 这个 根本 .	First, we should work to accomplish the fundamental task of guiding people in their ways of thinking.</seg>	抓好	n/a	n/a	work to	verb	n/a	n/a
1039	第二 , [[抓好]] 严明 纪律 这个 关键 .	Second, we should enforce strict discipline, which is key.</seg>	抓好	n/a	n/a	enforce	verb	n/a	n/a
1040	第三 , [[抓好]] 选人 用人 这个 导向 .	Third, we should select and appoint the right officials, which is a weathervane for political activities within our Party.</seg>	抓好	n/a	n/a	n/a	omission	n/a	n/a
1041	特别 是 各级 领导 干部 要带头 [[抓好]] 家风 .	Officials at all levels must play a leading role in the promotion of good family culture.</seg>	抓好	n/a	n/a	promotion	noun	n/a	n/a
1042	要 坚持不懈 传播 马克思主义 科学 理论 , [[抓好]] 马克思主义 理论 教育 , 为 学生 一生 成长 奠定 科学 的 思想 基础 .	We should disseminate the scientific theory of Marxism, further refine Marxist education, and help students lay a foundation of scientific thinking for their lifelong development.</seg>	抓好	n/a	n/a	further refine	verb	n/a	n/a
1043	要 拓展 选拔 视野 , [[抓好]] 教育 培训 , 强化 实践 锻炼 , 健全 激励机制 , </seg>	On our road ahead we should widen the channel for selecting professionals to work in this field, strengthen their education and training by practice, and improve the incentive mechanism.</seg>	抓好	n/a	n/a	strengthen	verb	n/a	n/a
1044	统筹 [[抓好]] 稳 增长 , 促 改革 , 调 结构 , 惠民 生 , 防 风险 工作 , </seg>	and make coordinated efforts to maintain steady growth, accelerate reform, adjust economic structure, improve people's living standards and fend off risks.</seg>	抓好	统筹	adverb	maintain	verb	make coordinated efforts	verb	equal
1045	[[抓好]] 大 项目 建设 , </seg>	Focus should be put on major projects.</seg>	抓好	n/a	n/a	put on focus on	verb	n/a	n/a
1046	要 把 国有企业 降 杠杆 作为 重中之重 , [[抓好]] 处置 " 僵尸 企业 " 工作 .	Top priority should be given to deleveraging in SOEs, and "corporate zombies" with minimal prospects of recovery should be dealt with.</seg>	抓好	n/a	n/a	deal with	verb	n/a	n/a
1047	要 扎扎实实 [[抓好]] 企业 党的建设 , </seg>	We should strengthen the role and structure of the Party within enterprises.</seg>	抓好	扎扎实实	adverb	strengthen	verb	n/a	omission	down
1048	坚持 以 人民 为 中心 的 发展 思想 , 努力 [[抓好]] 保障 和 改善 民生 各项 工作 , </seg>	We must remain committed to the people-centered philosophy of development, strive to guar_x001F_antee and improve living standards,</seg>	抓好	努力	adverb	n/a	omission	strive to	verb	equal
1049	要 落实 好 管党 治党 主体 责任 , 坚持 全面 从严治党 , [[抓好]] 党的领导 和 党的建设 , 抓好 思想 政治 工作 .	Party organizations must fulfill their principal responsibilities for enforcing Party discipline and conducting strict Party self-supervision and self-governance. You must see that the Party's leadership over foreign affairs is upheld, Party organizations strengthened, and the Party's political foundations reinforced.</seg>	抓好	n/a	n/a	see	verb	n/a	n/a
1050	要 落实 好 管党 治党 主体 责任 , 坚持 全面 从严治党 , 抓好 党的领导 和 党的建设 , [[抓好]] 思想 政治 工作 .	Party organizations must fulfill their principal responsibilities for enforcing Party discipline and conducting strict Party self-supervision and self-governance. You must see that the Party's leadership over foreign affairs is upheld, Party organizations strengthened, and the Party's political foundations reinforced.</seg>	抓好	n/a	n/a	reinforce	verb	n/a	n/a
1051	党中央 已经 对 纠正 这些 问题 提出 了 要求 , 各 地区 各 部门 各 方面 要 [[抓好]] 落实 .	The Central Committee has set requirements for solving these problems. All provincial authorities and central depart_x001F_ments must meet the requirements and duly address the problems.</seg>	抓好	n/a	n/a	n/a	omission	n/a	n/a
1052	中央 国家 安全 委员会 要 发挥 好 统筹 国家 安全 事务 的 作用 , [[抓好]] 国家 安全 方针政策 贯彻落实 , 完善 国家 安全 工作 机制 , 着力 在 提高 把握 全局 , 谋划 发展 的 战略 能力 上 下功夫 , </seg>	The National Security Commission should play well its role of coordination, making sure that the national security principles and policies are implemented, improving the working mechanism, making great effort to improve its strategic capacity for understanding the overall situation and for planning future development.</seg>	抓好	n/a	n/a	make sure	verb	n/a	n/a
1053	我们 已 出台 一系列 改革 举措 和 相关 制度 , 要 像 抓 中央 环境保护 督察 一样 [[抓好]] 落实 .	We have introduced a series of reform measures and related rules. They must be carried out as strict_x001F_ly as the central inspection of environmental protection.</seg>	抓好	像……	Prepositional phrase	n/a	omission	as strictly as …	prepositional phrase	equal
1054	要 [[抓好]] 首届 ‘ 一带 一路 ‘ 国际 合作 高峰论坛 成果 的 落实 , 凝聚 各方 共识 , 规划 合作 愿景 , </seg>	We should follow up on the programs and projects agreed at the First Belt and Road Forum for International Coopera_x001F_tion, and work closely with other BRI participants to build consen_x001F_sus and plan for future cooperation.</seg>	抓好	n/a	n/a	n/a	omission	n/a	n/a
1055	[[抓好]] 重点 工作 的 推进 , 检查 , 督办 , 确保 党中央 对外 决策 部署 落到实处 .	We should ensure that priority programs are carried out through proper management, inspection and follow-up measures and that the Party Central Committee's decisions on foreign affairs are implemented in full.</seg	抓好	n/a	n/a	ensure	verb	n/a	n/a
1056	生态 文明 体制改革 是 全面 深化改革 的 重要 领域 , 要 以 解决 生态环境 领域 突出 问题 为 导向 , [[抓好]] 已 出台 改革 举措 的 落地 , 及时 制定 新 的 改革方案 .	This is an important part of China's deeper comprehensive reform. With the goal of resolving prominent environmental problems, we should ensure the implementation of existing measures and formulate new plans in a timely manner.</seg>	抓好	n/a	n/a	ensure	verb	n/a	n/a
1057	对外 工作 要 根据 党中央 统一 部署 , 加强 谋篇布局 , 突出 工作 重点 , [[抓好]] 工作 .	To successfully conduct China's foreign affairs, we should imple_x001F_ment the overall plans and decisions of the Party Central Committee and pursue a well-considered diplomatic agenda with clearly defined priorities.</seg>	抓好	n/a	n/a	pursue	verb	n/a	n/a	转译
1058	关于 党 的 政治 建设 , 党 的 十九 大 作出 了 具体 部署 , 我 在 不同 场合 也 都 提过 要求 , 要 全面 [[抓好]] 落实 .	To this end, the 19th CPC National Congress set out specific requirements, and I have elaborated on them several times. We must implement them to the full.</seg>	抓好	全面	adverb	n/a	omission	to the full	Prepositional phrase	equal
1059	我们 要 反对 恐怖主义 , 加强 综合 施策 , [[抓好]] 民生 建设 .	We need to fight terror_x001F_ism and take well-coordinated actions to improve people's lives.</seg>	抓好	n/a	n/a	n/a	omission	n/a	n/a	省略
1060	要 扎实 [[抓好]] 县级 融 媒体 中心 建设 , 更好 引导 群众 , 服务 群众 .	We should establish county-level integrated media centers to better inspire and serve the people.</seg>	抓好	扎实	adverb	n/a	omission	n/a	omission	down
1061	为此 , 要 [[抓好]] 6 个 方面 政策 举措 落实 .	Therefore, it is imperative to implement the following six policy measures:</seg>	抓好	n/a	n/a	n/a	omission	n/a	n/a	省略
1062	要 [[抓好]] 供给 侧 结构性 改革 降 成本 行动 各项 工作 , 实质性 降低 企业 负担 .	For this purpose, we should push forward supply-side structural reform, with a focus on lowering costs for private enterprises.</seg>	抓好	n/a	n/a	push forward	verb	n/a	n/a	转译
1063	要 [[抓好]] 统一 思想 工作 , 引导 全军 深刻 认识 和 把握 军事 政策 制度 改革 的 重大意义 , 自觉 站 在 政治 和 大局 高度 认识 改革 , 支持 改革 , 服从 改革 .	A consensus must be reached within the military on the impor_x001F_tance of the reform. We should make officers and soldiers see that the reform is of political and strategic importance and support and embrace the reform.</seg>	抓好	n/a	n/a	n/a	omission	n/a	n/a	省略
1064	要 [[抓好]] 责任 落实工作 , 按照 职能 和 任务 分工 抓好 政策 制度 拟制 和 落实工作 , </seg>	We should see that all military organizations fulfill their respec_x001F_tive responsibilities. A policy framework must be put in place and implemented in accordance with their functions and assignments.</seg>	抓好	n/a	n/a	see	verb	n/a	n/a	转译
1065	要 抓好 责任 落实工作 , 按照 职能 和 任务 分工 [[抓好]] 政策 制度 拟制 和 落实工作 , </seg>	We should see that all military organizations fulfill their respec_x001F_tive responsibilities. A policy framework must be put in place and implemented in accordance with their functions and assignments.</seg>	抓好	n/a	n/a	n/a	omission	n/a	n/a	省略
1066	要 [[抓好]] 统筹 协调 工作 , 突出 改革 急需 , 备战 急用 , 官兵 急盼 , 抓紧 出台 一批 政策 制度 .	We should ensure the overall planning and coordination of this reform. We must speed up the introduction of some policies, priori_x001F_tizing those urgently needed in carrying out reform and enhancing war preparedness and expected by military personnel.</seg>	抓好	n/a	n/a	ensure	verb	n/a	n/a	转译
1067	我们 要 拿出 抓铁有 痕 , 踏石 留印 的 韧劲 , 以 钉钉子 精神 [[抓好]] 落实 , 确保 各项 重大 改革 举措 落到实处 .	In the spirit of leaving a mark in the iron tools we clutch and footprints in the stones we tread we should resolve problems with force and tenacity as a hammer drives a nail, and ensure that all major reform measures are implemented to the letter.</seg>	抓好	以……	Prepositional phrase	n/a	omission	as a hammer drives a nail	verb	up
1068	要 [[抓好]] 科学 理论 武装 , 教育引导 广大干警 学深悟 透新 时代 中国 特色 社会主义 思想 , </seg>	We should emphasize theo_x001F_retical education, and guide police officers to study and thoroughly understand the Thought on Socialism with Chinese Characteristics for a New Era. This will help them maintain their political commitment, think in terms of the general picture, follow the core leadership of the CPC Central Committee, and act in accordance with its require_x001F_ments.</seg>	抓好	n/a	n/a	emphasize	verb	n/a	n/a	转译
1069	对 以上 问题 , 各 地区 各 部门 要 高度重视 , 统一 思想 , [[抓好]] 落实 .	All provincial authorities and central departments must give priority to these problems, build consensus and solve them effec_x001F_tively.</seg>	抓好	n/a	n/a	n/a	omission	n/a	n/a	省略
1070	解决 ‘ 三 保障 ’ 突出 问题 的 政策 , 资金 是 够 的 , 关键 是 [[抓好]] 落实 .	We have adequate policies and enough funds for addressing the Three Guarantees, but the key is to get things done.</seg>	抓好	n/a	n/a	n/a	omission	n/a	n/a	省略
1071	保持 只争朝夕 , 奋发有为 的 奋斗 姿态 和 越是 艰险 越 向前 的 斗争 精神 , 以 钉钉子 精神 [[抓好]] 工作 落实 .	With a strong sense of urgency and a hardworking spirit, we must have the perseverance to hammer away until a task is done.</seg>	抓好	以……	Prepositional phrase	n/a	omission	hammer away	verb	up
1072	当前 和 今后 一个 时期 , 人民政协 尤其 要 [[抓好]] 以下 工作 .	In particular, the CPPCC should do the following well, now and in the future:</seg>	抓好	n/a	n/a	do sth well	verb	n/a	n/a	VP
1073	左右岸 统筹 谋划 , 共同 [[抓好]] 大 保护 , 协同 推进 大 治理 , </seg>	We need to make comprehensive plans and joint efforts to protect the ecosystem along the upper and lower reaches, the trunk stream and tributaries, and along both banks of the Yellow River.</seg>	抓好	共同	adverb	omission	omission	make joint efforts to	verb	equal
1074	全党 要 把 思想 和 行动 统一 到 全会精神 上来 , 把 学习 贯彻 全会精神 作为 一项 重要 政治 任务 [[抓好]] 抓实 .	All Party members must align themselves with the decision of the plenary session in both thought and deed, and make its full implementation a key political commitment.</seg>	抓好	n/a	n/a	make full implementation	verb	n/a	n/a	转译
1075	二 , [[抓好]] 全会精神 贯彻落实 这次 全会 对 坚持 和 完善 中国 特色 社会主义 制度 , 推进 国家 治理 体系 和 治理 能力 现代化 作出 了 全面 部署 , 提出 了 明确要求 .	II.Fully Implement the Decision of the Plenary SessionThe plenary session has defined a comprehensive plan and set clear requirements for upholding and improving the Chinese socialist system and modernizing the state governance system and capacity.</seg>	抓好	n/a	n/a	n/a	omission	n/a	n/a	省略
1076	要 [[抓好]] 3 件 事 , 一是 坚持 和 巩固 , 二是 完善 和 发展 , 三是 遵守 和 执行 .	To this end, we need to focus on three points. The first is about upholding and consolidating; the second is about improving and developing; and the third is about implementing and following up.</seg>	抓好	n/a	n/a	focus on	verb	n/a	n/a	转译
1077	全党同志 必须 始终保持 崇高 的 革命理想 和 旺盛 的 革命斗志 , 用 好 批评 和 自我批评 这个 锐利武器 , 驰而不息 [[抓好]] 正风肃纪 反腐 , </seg>	All Party members must constantly uphold revolu_x001F_tionary ideals, maintain high morale, and use the weapons of criticism and self-criticism to improve Party conduct, enforce Party discipline and fight corruption.</seg>	抓好	驰而不息	idiomatic phrase	enforce	verb	n/a	omission	down
1078	纪检监察 战线 要 [[抓好]] 相关 工作 落实 .	Accord_x001F_ingly, discipline inspection and supervision organs should undertake the relevant work.</seg>	抓好	n/a	n/a	n/a	omission	n/a	n/a	省略
1079	我们 要 坚持不懈 抓好 宪法 实施 工作 , 把 全面 贯彻实施 宪法 [[提高]] 到 一个 新 水平 .	We must persistently ensure the implementation of the Constitution, and raise the comprehensive implementation of the Constitution to a new level.</seg>	提高	n/a	n/a	raise	verb	n/a	n/a	V
1080	各级 国家 行政 机关 , 审判机关 , 检察机关 要 坚持 依法行政 , 公正司法 , 加快 推进 法治 政府 建设 , 不断 [[提高]] 司法 公信力 .	State administrative, judicial and procuratorial bodies at all levels must exercise government administration in accordance with the law, administer justice impartially, accelerate the building of law-based government, and constantly increase judicial credibility.</seg>	提高	不断	adverb	increase	verb	constantly	adverb	equal
1081	我们 要 在 全 社会 加强 宪法 宣传教育 , [[提高]] 全体 人民 特别 是 各级 领导 干部 和 国家机关 工作人员 的 宪法 意识 和 法制观念 , 弘扬 社会主义 法治 精神 , 努力 培育 社会主义 法治 文化 , 让 宪法 家喻户晓 , 在 全 社会 形成 学法 尊法 守法 用法 的 良好氛围 .	We should enhance publicity and education about the Constitution widely in society, improve the awareness of the need to abide by the Constitution and legal system among all the people, especially among officials at all levels and government employees, carry forward the socialist rule of law, cultivate a law-based socialist culture, make the Constitution known to every household, and create a goo…	提高	n/a	n/a	improve	verb	n/a	n/a	V
1082	各级 党组织 和 党员 领导 干部 要带头 厉行 法治 , 不断 [[提高]] 依法 执政 能力 和 水平 , 不断 推进 各项 治国 理政 活动 的 制度化 , 法律化 .	Party organizations and officials at all levels should set an example in promoting the rule of law, constantly improve their law-based governance capacity and level, and persistently push ahead institutionalized and law-based management of state affairs.</seg>	提高	不断	adverb	improve	verb	constantly	adverb	equal
1083	各级 领导 干部 要 [[提高]] 运用 法治 思维 和 法治 方式 深化改革 , 推动 发展 , 化解矛盾 , 维护 稳定 能力 , 努力 推动 形成 办事 依法 , 遇事 找法 , 解决问题 用法 , 化解矛盾 靠法 的 良好 法治 环境 , 在 法治 轨道 上 推动 各项 工作 .	Officials at all levels should upgrade their ability in both thinking and action to further the reform to a deeper level, promote development, resolve problems and maintain stability, form a law-based approach to administering affairs, dealing with difficulties, handling problems and resolving conflicts, and advance all undertakings along the path of the rule of law.</seg>	提高	n/a	n/a	upgrade	verb	n/a	n/a	V
1084	全军 要 坚持 把 军事训练 摆在 战略 位置 , 不断 [[提高]] 部队 实战 化 水平 .	The whole of the armed forces must attach strategic importance to military training, and keep raising its "real combat" capacity.</seg>	提高	不断	adverb	raise	verb	keep doing	verb	equal
1085	要 坚持 用 全面 的 观点 抓 建设 , 推动 军事 , 政治 , 后勤 , 装备 等 各 领域 工作 全面 发展 , 不断 [[提高]] 军队 建设 整体 水平 .	We will take a holistic approach to all work related to political and military matters, logistics and equipment, in order to upgrade the overall capacity of our forces.</seg>	提高	不断	adverb	upgrade	verb	n/a	omission	down
1086	不仅 在 经济总量 低时 要 立足 初级阶段 , 而且 在 经济总量 [[提高]] 后 仍然 要 牢记 初级阶段 ； </seg>	not only when our economy was small, but also when it is large;</seg>	提高	n/a	n/a	n/a	omission	n/a	n/a	省略
1087	全党 要 增强 紧迫感 和 责任感 , 牢牢 把握 党的建设 总 要求 , 不断 [[提高]] 党的领导 水平 和 执政 水平 , 提高 拒腐防变 和 抵御 风险 能力 , 使 我们 党 在 世界 形势 深刻 变化 的 历史进程 中 始终 走 在 时代 前列 , </seg>	All Party members must heighten their sense of urgency and responsibility, focus on the overall requirements of Party building, steadily improve the Party's art of leadership and governance, and enhance its ability to resist corruption, prevent degeneration and ward off corruption risks, so that our Party may always remain ahead of the times in its historic journey accompanied by profound changes…	提高	不断	adverb	improve	verb	steadily	adverb	equal
1088	全党 要 增强 紧迫感 和 责任感 , 牢牢 把握 党的建设 总 要求 , 不断 提高 党的领导 水平 和 执政 水平 , [[提高]] 拒腐防变 和 抵御 风险 能力 , 使 我们 党 在 世界 形势 深刻 变化 的 历史进程 中 始终 走 在 时代 前列 , </seg>	All Party members must heighten their sense of urgency and responsibility, focus on the overall requirements of Party building, steadily improve the Party's art of leadership and governance, and enhance its ability to resist corruption, prevent degeneration and ward off corruption risks, so that our Party may always remain ahead of the times in its historic journey accompanied by profound changes…	提高	n/a	n/a	enhance	verb	n/a	n/a	V
1089	各级 纪检监察 机关 要 加强 干部队伍 建设 , [[提高]] 履行职责 能力 和 水平 , 更好 发挥 监督 检查 作用 .	Party discipline inspection commissions and supervision agencies at all levels must also step up their efforts to build a contingent of honest officials, and improve their capacity to carry out their functions and duties, so that they can ensure better inspection and supervision.</seg	提高	n/a	n/a	improve	verb	n/a	n/a	V
1090	不断 [[提高]] 我国 综合国力 , 不断 让 广大 人民 群众 享受 到 和平 发展 带来 的 利益 , 不断 夯实 走 和平 发展 道路 的 物质基础 和 社会 基础 .	We should continuously improve China's overall national strength, make sure that the people share the benefits of peaceful development, and consolidate the material and social foundations for pursuing peaceful development.</seg>	提高	不断	adverb	improve	verb	continuously	adverb	equal
1091	用 新 的 思想观点 , 继承 和 发展 了 马克思主义 , 开拓 了 马克思主义 新 境界 , 把 对 社会主义 的 认识 [[提高]] 到 新 的 科学 水平 .	His answers brought a new perspective to Marxism, opened up new realms, and raised the understanding of socialism to a new scientific level.</seg>	提高	n/a	n/a	raise	verb	n/a	n/a	V
1092	要 完善 立法 规划 , 突出 立法 重点 , 坚持 立改 废 并举 , [[提高]] 立法 科学化 , 民主化 水平 , 提高 法律 的 针对性 , 及时性 , 系统性 .	We will improve legislation plans, concentrate on priorities, attach equal importance to making new laws and revising and repealing existing ones, make legislation more appropriate and democratic, and make laws more targeted, timely and systematic.</seg>	提高	n/a	n/a	make more	verb	n/a	n/a	转译
1093	要 完善 立法 规划 , 突出 立法 重点 , 坚持 立改 废 并举 , 提高 立法 科学化 , 民主化 水平 , [[提高]] 法律 的 针对性 , 及时性 , 系统性 .	We will improve legislation plans, concentrate on priorities, attach equal importance to making new laws and revising and repealing existing ones, make legislation more appropriate and democratic, and make laws more targeted, timely and systematic.</seg>	提高	n/a	n/a	make more	verb	n/a	n/a	转译
1094	各级 领导 机关 和 领导 干部 要 [[提高]] 运用 法治 思维 和 法治 方式 的 能力 .	Leading bodies and officials at all levels should become better able to think and act based on law, and work to reach consensus on reform, promote procedure-based development, resolve conflicts, and safeguard social harmony in accordance with the law.</seg>	提高	n/a	n/a	become better able to	verb	n/a	n/a	转译
1095	要 坚持 法制教育 与 法治 实践 相结合 , 广泛开展 依法治理 活动 , [[提高]] 社会 管理 法治化 水平 .	We will combine education in the legal system with law-based governance, and promote social administration under the rule of law.</seg>	提高	n/a	n/a	promote	verb	n/a	n/a	V
1096	[[提高]] 履行 使命 能力 , 坚决 捍卫 国家主权 , 安全 , 发展 利益 , 坚决 保卫 人民 生命财产 安全 .	They should become better able to perform their mission, steadfastly uphold China's sovereignty, security and development interests, and resolutely protect the lives and property of the people.</seg>	提高	n/a	n/a	become better able to	verb	n/a	n/a	转译
1097	全面 加强 党的建设 , 不断 [[提高]] 党的领导 水平 和 执政 水平 , 提高 拒腐防变 和 抵御 风险 能力 .	We must strengthen Party building in all respects, steadily improve the Party's art of leadership and governance, and make it better able to fight corruption, prevent degeneration and ward off risks.</seg>	提高	不断	adverb	improve	verb	steadily	adverb	equal
1098	全面 加强 党的建设 , 不断 提高 党的领导 水平 和 执政 水平 , [[提高]] 拒腐防变 和 抵御 风险 能力 .	We must strengthen Party building in all respects, steadily improve the Party's art of leadership and governance, and make it better able to fight corruption, prevent degeneration and ward off risks.</seg>	提高	n/a	n/a	make better able to	verb	n/a	n/a	转译
1099	全军 要 准确 把握 这一 强军 目标 , 用以 统领 军队 建设 , 改革 和 军事 斗争 准备 , 努力 把 国防 和 军队 建设 [[提高]] 到 一个 新 水平 .	Our armed forces must understand this goal, bear it in mind in their efforts to promote military development, reform and preparedness, and bring national defense and military development to a new level.</seg>	提高	n/a	n/a	bring to	verb	n/a	n/a	国防
1100	广大青年 要 坚持 面向 现代化 , 面向世界 , 面向未来 , 增强 知识 更新 的 紧迫感 , 如饥似渴 学习 , 既 扎实 打牢 基础知识 又 及时 更新 知识 , 既 刻苦钻研 理论 又 积极 掌握 技能 , 不断 [[提高]] 与 时代 发展 和 事业 要求 相适应 的 素质 和 能力 .	Young people must orient yourselves to modernization, the world and the future, have a sense of urgency in updating your knowledge, study with great eagerness, lay a good foundation of basic knowledge while updating it promptly, assiduously study theories while enthusiastically developing skills, and constantly enhance your competence and capabilities to meet the development needs of our times an…	提高	不断	adverb	enhance	verb	constantly	adverb	equal
1101	既然 我们 都 是 领导 干部 , 都 担负 着 党和人民 交付 的 职责 , 就要 不断 [[提高]] 自己 , 丰富 自己 , 兢兢业业 做好 工作 , 不断 提高 工作 水平 和 质量 .	Since we are all leading officials who shoulder duties and responsibilities entrusted to us by the Party and the people, we have to constantly raise our professional level, enrich our knowledge, dedicate ourselves to our work, and improve all aspects of our performance.</seg>	提高	不断	adverb	raise	verb	constantly	adverb	equal
1102	既然 我们 都 是 领导 干部 , 都 担负 着 党和人民 交付 的 职责 , 就要 不断 提高 自己 , 丰富 自己 , 兢兢业业 做好 工作 , 不断 [[提高]] 工作 水平 和 质量 .	Since we are all leading officials who shoulder duties and responsibilities entrusted to us by the Party and the people, we have to constantly raise our professional level, enrich our knowledge, dedicate ourselves to our work, and improve all aspects of our performance.</seg>	提高	不断	adverb	improve	verb	n/a	omission	down
1103	不断 [[提高]] 自己 的 知识化 , 专业化 水平 .	They should become more knowledgeable and more professionally competent.</seg>	提高	不断	adverb	become more	verb	n/a	omission	down
1104	通过 [[提高]] 文学 鉴赏能力 和 审美 能力 , 陶冶情操 , 培养 高尚 的 生活 情趣 .	They should refine their tastes and develop uplifting interests through appreciation of works of literature and art.</seg>	提高	n/a	n/a	refine	verb	n/a	n/a	n/a
1105	领导 干部 加强 学习 , 根本 目的 是 增强 工作 本领 , [[提高]] 解决 实际 问题 的 水平 .	The ultimate goal of leading officials who dedicate greater effort to their studies lies in honing their capability in work and in solving problems.</seg>	提高	n/a	n/a	hone	verb	n/a	n/a	n/a
1106	这一 发展 是 开放 的 发展 , 我们 将 坚持 对外开放 的 基本国策 , 坚持 互利 共 赢 的 开放 战略 , 不断 [[提高]] 开放型 经济 水平 .	Our development endeavor is an open one, as we will remain committed to the basic state policy of opening to the outside world and the mutually beneficial strategy of opening up and further liberalize our economy.</seg>	提高	不断	adverb	n/a	omission	further	adverb	equal
1107	积极 借鉴 我国 历史 上 优秀 廉政文化 , 不断 [[提高]] 党的领导 水平 和 执政 水平 , 提高 拒腐防变 和 抵御 风险 能力 , </seg>	We must draw upon the fine culture of clean government in Chinese history, steadily improve the Party's leadership and governance skills, and become better able to combat corruption, prevent degeneracy and ward off risks.</seg>	提高	不断	adverb	improve	verb	steadily	adverb	equal
1108	积极 借鉴 我国 历史 上 优秀 廉政文化 , 不断 提高 党的领导 水平 和 执政 水平 , [[提高]] 拒腐防变 和 抵御 风险 能力 , </seg>	We must draw upon the fine culture of clean government in Chinese history, steadily improve the Party's leadership and governance skills, and become better able to combat corruption, prevent degeneracy and ward off risks.</seg>	提高	n/a	n/a	become better able to	verb	n/a	n/a	n/a
1109	要 更加 科学 有效 地 防治 腐败 , 全面 推进 惩治 和 预防 腐败体系 建设 , [[提高]] 反腐败 法律 制度 执行力 , 让 法律 制度 刚性 运行 .	We should prevent and fight corruption more properly and effectively, establish a complete system for preventing and combating corruption, and work harder to ensure the stringent enforcement of anti-corruption laws and discipline.</seg>	提高	n/a	n/a	work harder to	verb	n/a	n/a	n/a
1110	[[提高]] 开放型 经济 水平 </seg>	Open Wider to the Outside World</seg>	提高	不断	adverb	n/a	omission	n/a	omission	down
1111	中国 将 在 更 大 范围 , 更 宽 领域 , 更 深层次 上 [[提高]] 开放型 经济 水平 .	We will open up new areas and enable deeper access.</seg>	提高	n/a	n/a	n/a	omission	n/a	n/a
1112	我们 将 不断 [[提高]] 服务 能力 和 水平 , 为 各国 企业家 在 中国 投资 兴业 提供 更好 环境 和 条件 .	We will continue to improve the capacity and quality of our services, and provide a better environment for foreign entrepreneurs to invest and launch ventures in China.</seg>	提高	不断	adverb	improve	verb	continue to	verb	equal
1113	要 加强 宣传教育 , 创新 活动 形式 , 引导 广大 人民 群众 积极 参加 义务 植树 , 不断 [[提高]] 义务 植树 尽责 率 , </seg>	We need to strengthen publicity and education and carry out new activities to get more people to plant trees.</seg>	提高	不断	adverb	n/a	omission	n/a	omission	down
1114	切 需要 转变 经济 发展 方式 , 调整 经济 结构 , [[提高]] 经济 发展 质量 和 效益 , 在 此基础 上 不断 提高 人民 生活 水平 .	It is important that we should shift the growth model, adjust the economic structure, make development more cost-effective and improve the quality of life.</seg>	提高	n/a	n/a	make more	verb	n/a	n/a	n/a
1115	切 需要 转变 经济 发展 方式 , 调整 经济 结构 , 提高 经济 发展 质量 和 效益 , 在 此基础 上 不断 [[提高]] 人民 生活 水平 .	It is important that we should shift the growth model, adjust the economic structure, make development more cost-effective and improve the quality of life.</seg>	提高	不断	adverb	improve	verb	n/a	omission	down
1116	要 积极 创造 更 多 合作 机遇 , [[提高]] 合作 水平 , 让 发展 成果 更好 惠及 各国 人民 , 为 促进 世界 经济 增长 多 作贡献 .	We need to work harder to create and upgrade cooperation, deliver more development dividends to our people, and contribute more to global growth.</seg>	提高	n/a	n/a	upgrade	verb	n/a	n/a	n/a
1117	中国 将 加快 同 周边国家 的 互联互通 建设 , 积极 探讨 搭建 地区性 融资 平台 , 促进 区域 内 经济 融合 , [[提高]] 地区 竞争力 .	It will enhance communication with its neighbors, explore the building of a regional financing platform, and advance economic integration within the region, thus increasing its competitiveness.</seg>	提高	n/a	n/a	increase	verb	n/a	n/a	n/a
1118	我们 要 推动 两 国 合作 从 能源 资源 向 投资 , 基础设施 建设 , 高技术 , 金融 等 领域 拓展 , 从 商品 进出口 向 联合 研发 , 联合 生产 转变 , 不断 [[提高]] 两 国 务实 合作 层次 和 水平 .	We will expand the scope of bilateral cooperation from the energy and resources sector to investment, infrastructure, hi-tech, finance and other areas, and from trade in goods to joint R&D and joint production so as to elevate the result-oriented cooperation between the two countries.</seg>	提高	不断	adverb	elevate	verb	n/a	omission	down
1119	构建 科学合理 的 城镇化 推进 格局 , 农业 发展 格局 , 生态 安全 格局 , 保障 国家 和 区域 生态 安全 , [[提高]] 生态 服务 功能 .	We will work out appropriate plans for urbanization, agricultural development and ecological security to safeguard national and regional ecological security, and improve services for ecological conservation.</seg>	提高	n/a	n/a	improve	verb	n/a	n/a	n/a
1120	干部 要 勤于 学 , 敏于 思 , 认真学习 马克思主义 理论 特别 是 中国 特色 社会主义 理论体系 , 掌握 贯穿 其中 的 立场 , 观点 , 方法 , [[提高]] 战略思维 , 创新 思维 , 辩证 思维 , 底线 思维能力 , 正确 判断 形势 , 始终保持 政治 上 的 清醒 和 坚定 .	Officials need to be good at learning and thinking, conscientiously study Marxist theories, especially the theoretical system of socialism with Chinese characteristics, focus on the standpoints, viewpoints and methods of these theories, and improve their capacity for strategic, innovative, dialectical, and bottom-line thinking, so that they are able to correctly judge contemporary situations, and…	提高	n/a	n/a	improve	verb	n/a	n/a	n/a
1121	干部 要 深入基层 , 深入实际 , 深入群众 , 在 改革 发展 的 主战场 三 维护 稳定 的 第一线 , 服务 群众 的 最前沿 砥砺 品质 , [[提高]] 本领 .	Officials should go to the grassroots to see the real situation and communicate with the people, and then they will be able to refine themselves and improve their abilities in their part of the work for reform and opening up, stability and serving the people.</seg>	提高	n/a	n/a	improve	verb	n/a	n/a	n/a
1122	两岸 双方 应该 为 深化 经济 , 科技 , 文化 , 教育 等 领域 合作 采取 更 多 积极 举措 , 提供 更 多 政策 支持 , 创造 更加 便利 条件 , 以 拓宽 合作 领域 , [[提高]] 合作 水平 , 产生 更大 效益 .	The two sides should take more positive steps to stimulate their economic, scientific, technological, cultural and educational cooperation, provide greater policy support, and offer still more convenient facilities, so as to expand the scope and texture of cooperation, and thereby generate even greater benefits.</seg>	提高	n/a	n/a	expand	verb	n/a	n/a	n/a
1123	我们 应该 登高望远 , 与时俱进 , 巩固 传统友谊 , 加强 全方位 交往 , [[提高]] 合作 水平 , </seg>	We should be visionary in approach, keep abreast of the times, build on traditional friendship, enhance exchanges in all areas, and upgrade cooperation.</seg>	提高	n/a	n/a	upgrade	verb	n/a	n/a	n/a
1124	第三 , 希望 两岸 加快 经济 合作 框架 协议 后续 协议 商谈 进程 , [[提高]] 经济 合作 制度化 水平 .	Third, we hope that both sides can accelerate the negotiation of subsequent agreements following the signing of the ECFA, and improve our rules in respect of economic cooperation.</seg>	提高	n/a	n/a	improve	verb	n/a	n/a	n/a
1125	不断 [[提高]] 领导 宣传 思想 工作 能力 和 水平 .	They should steadily upgrade their leadership skills.</seg>	提高	不断	adverb	upgrade	verb	steadily	adverb	equal
1126	要 [[提高]] 经济 增长 质量 和 效益 , 避免 单纯 以 国内 生产总值 增长率 论 英雄 .	Countries should improve the quality and efficiency of economic growth and avoid simply measuring development by the GDP growth rate.</seg>	提高	n/a	n/a	improve	verb	n/a	n/a	n/a
1127	各方 应该 就 贸易 和 投资 便利化 问题 进行 探讨 并 作出 适当 安排 , 消除 贸易壁垒 , 降低 贸易 和 投资 成本 , [[提高]] 区域 经济 循环 速度 和 质量 , 实现 互利 共赢 .	We should discuss a proper arrangement for trade and investment facilitation, remove trade barriers, reduce trade and investment costs, increase the speed and raise the quality of regional economic flows and achieve mutually beneficial progress in the region.</seg>	提高	n/a	n/a	raise	verb	n/a	n/a	n/a
1128	如果 各国 在 经常 项下 和 资本 项 下 实现 本币 兑换 和 结算 , 就 可以 大大降低 流通 成本 , 增强 抵御 金融风险 能力 , [[提高]] 本 地区 经济 国际 竞争力 .	If our region can realize local currency convertibility and settlement under the current and capital accounts, it will significantly lower circulation cost, increase our ability to fend off financial risks, and make our region more competitive internationally.</seg>	提高	n/a	n/a	make more	verb	n/a	n/a	n/a
1129	做好 新形势下 周边 外交 工作 , 要 从 战略 高度 分析 和 处理 问题 , [[提高]] 驾驭 全局 , 统筹 谋划 , 操作 实施 能力 , 全面 推进 周边 外交 .	As circumstances evolve, diplomacy with neighboring countries requires us to analyze and deal with issues strategically, improve our capabilities in planning and implementation, and promote every aspect of this diplomacy.</seg>	提高	n/a	n/a	improve	verb	n/a	n/a	n/a
1130	牢记 宗旨 , [[提高]] 本领 , 锤炼 作风 , 讲 奉献 , 敢 担当 , 勇 创新 , 更加 积极 有 为 地 做好 周边 外交 工作 .	They must bear in mind the purpose of this work, improve their competence and working practices, devote themselves to the task, be bold in assuming responsibilities and making innovations, and engage in this work with drive and enthusiasm.</seg	提高	n/a	n/a	improve	verb	n/a	n/a	n/a
1131	我们 将 健全 科技体制 , [[提高]] 科技 创新能力 , 着力 构建 以 企业 为 主体 , 市场 为 导向 , 产学研 相结合 的 技术创新 体系 .	We will improve the management of science and technology, enhance innovation capability, and build a system for technological innovation which is led by enterprises and guided by the market and which integrates the efforts of enterprises, universities and research institutes.</seg>	提高	n/a	n/a	enhance	verb	n/a	n/a	n/a
1132	坚持 " 引进 来 " 和 " 走 出去 " 并重 , [[提高]] 国际 投资 合作 水平 ； </seg>	We will attract foreign investment and encourage companies to go global" at the same time, and enhance international investment cooperation.</seg>	提高	n/a	n/a	enhance	verb	n/a	n/a	n/a
1133	要 不断 [[提高]] 创新能力 .	We should continue to improve our capability in innovation so as to foster emerging industries, explore new forces for growth, and enhance core competitiveness.</seg>	提高	不断	adverb	improve	verb	continue to	verb	equal
1134	中国 愿 [[提高]] 中国 — 东盟自由贸易区 水平 , 争取 使 2020 年 双方 贸易额 达到 1 万亿美元 .	China is prepared to upgrade the China-ASEAN Free Trade Area and increase two-way trade to one trillion dollar-worth by 2020.</seg>	提高	n/a	n/a	upgrade	verb	n/a	n/a	n/a
1135	有 了 好 的 国家 治理 体系 才能 [[提高]] 治理 能力 , 提高 国家 治理 能力 才能 充分发挥 国家 治理 体系 的 效能 .	An effective governance system will lead to greater governance capacity, while greater governance capacity can make the governance system more effective.</seg>	提高	n/a	n/a	greater	adjective	n/a	n/a	n/a
1136	有 了 好 的 国家 治理 体系 才能 提高 治理 能力 , [[提高]] 国家 治理 能力 才能 充分发挥 国家 治理 体系 的 效能 .	An effective governance system will lead to greater governance capacity, while greater governance capacity can make the governance system more effective.</seg>	提高	n/a	n/a	make more	verb	n/a	n/a	n/a
1137	善于 运用 制度 和 法律 治理 国家 , 把 各 方面 制度 优势 转化 为 管理 国家 的 效能 , [[提高]] 党 科学 执政 , 民主 执政 , 依法 执政 水平 .	We should pay more attention to building our governance capacity, enhancing our awareness of the need to act in accordance with institutions and the law, and our skills in running the country with institutions and the law, transforming our institutional advantages into greater governance effectiveness, and enhancing the Party's capacity to govern in an effective and democratic way, and in accorda…	提高	n/a	n/a	enhance	verb	n/a	n/a	n/a
1138	[[提高]] 改革 决策 的 科学性 , 很 重要 的 一条 就是 要 广泛 听取 群众 意见 和 建议 , 及时 总结 群众 创造 的 新鲜 经验 , 充分调动 群众 推进改革 的 积极性 , 主动性 , 创造性 , 把 最 广大 人民 智慧 和 力量 凝聚 到 改革 上来 , 同 人民 一道 把 改革 推向 前进 .	To make our decisions on reform more appropriate, the most important thing is to listen extensively to the opinions and proposals of the people, promptly review their fresh experience, fully mobilize their enthusiasm, initiative and creativity, bring their wisdom and strength to the cause of reform, and work with them to move the cause forward.</seg	提高	n/a	n/a	make more	verb	n/a	n/a	n/a
1139	经济 发展 就是 要 [[提高]] 资源 尤其 是 稀缺资源 的 配置 效率 , 以 尽可能少 的 资源 , 投入 生产 尽可能 多 的 产品 , 获得 尽可能 大 的 效益 .	To boost the economy we must enhance the efficiency of the allocation of resources, especially that of scarce resources, so that we can use fewer resources to make more products and gain more benefits.</seg>	提高	n/a	n/a	enhance	verb	n/a	n/a	n/a
1140	有利于 固有 资本 放大 功能 , 保值 增值 , [[提高]] 竞争力 .	It will help to improve the functions of state-owned capital, maintain and increase its value and raise its competitiveness.</seg>	提高	n/a	n/a	increase	verb	n/a	n/a	n/a
1141	[[提高]] 国有资本 收益 上缴 公共财政 比例 , 更 多 用于 保障 和 改善 民生 .	We will increase the proportion of state-owned capital gains that are turned over to the public finance, to be used to ensure and improve the people's livelihood.</seg>	提高	n/a	n/a	increase	verb	n/a	n/a	n/a
1142	这些 举措 将 推动 国有企业 完善 现代 企业 制度 , [[提高]] 经营 效率 , 合理 承担 社会 责任 , 更好 发挥作用 .	These measures will stimulate SOEs to improve the modern corporate system, enhance their operating efficiency, better fulfill their social obligations and play a better role in the economy.</seg>	提高	n/a	n/a	enhance	verb	n/a	n/a	n/a
1143	发挥 统一战线 在 协商 民主 中 的 重要 作用 , 发挥 人民政协 作为 协商 民主 重要 渠道 作用 , 完善 人民政协 制度 体系 , 规范 协商 内容 , 协商 程序 , 拓展 协商 民主 形式 , 更加 活跃 有序 地 组织 专题 协商 , 对口 协商 , 界别 协商 , 提案 办理 协商 , 增加 协商 密度 , [[提高]] 协商 成效 .	give full play to the important role of the united front in consultative democracy, make the CPPCC serve as a major channel for conducting consultative democracy, improve the system of the CPPCC, specify the contents and procedures for consultation, diversify forms of consultative democracy, and more actively carry out orderly consultations on particular issues with those working on these issues,…	提高	n/a	n/a	increase	verb	n/a	n/a	n/a
1144	这些 改革 举措 , 对 确保 司法机关 依法 独立行使 审判 权利 检察 权 , 健全 权责 明晰 的 司法 权力 运行机制 , [[提高]] 司法 透明度 和 公信力 , 更好 保障人权 都 具有 重要 意义 .	These measures are of vital significance for ensuring that judicial departments independently exercise their judicial and procuratorial powers according to law, improving the judicial power operation mechanism in which rights and responsibilities are clear, improving judicial transparency and credibility, and safeguarding human rights.</seg>	提高	n/a	n/a	improve	verb	n/a	n/a	n/a
1145	[[提高]] 国家 文化 软 实力 </seg>	Enhance China's Cultural Soft Power</seg>	提高	n/a	n/a	enhance	verb	n/a	n/a	n/a
1146	要 以理服人 , 以文服 人 , 以德服人 , [[提高]] 对外 文化交流 水平 , 完善 人文 交流 机制 , 创新 人文 交流 方式 , 综合 运用 大众传播 , 群体 传播 , 人际 传播 等 多种 方式 展示 中华文化 魅力 .	We should convince the people with reason and morality, improve cultural communication with other countries and intensify our system of cultural and educational exchanges, blaze new trails, and use various means, such as mass media, group dissemination and interpersonal communication.</seg>	提高	n/a	n/a	improve	verb	n/a	n/a	n/a
1147	既 要 坚持 党 对 政法 工作 的 领导 不 动摇 , 又 要 加强 和 改善 党 对 政法 工作 的 领导 , 不断 [[提高]] 党 领导 政法 工作 能力 和 水平 .	We should unswervingly adhere to the Party's leadership over judicial, procuratorial and public security work, and at the same time strengthen and improve its leadership.</seg>	提高	不断	adverb	improve	verb	n/a	omission	down
1148	要 [[提高]] 干警 本领 , 确保 更好 履行 政法 工作 各项任务 .	We should improve their professional expertise to make sure that they complete their tasks.</seg>	提高	n/a	n/a	improve	verb	n/a	n/a	n/a
1149	要 把 社会主义 核心 价值观 的 要求 融入 各种 精神文明 创建活动 之中 , 吸引 群众 广泛 参与 , 推动 人们 在 为 家庭 谋 幸福 , 为 他人 送温暖 , 为 社会 作贡献 的 过程 中 [[提高]] 精神境界 , 培育 文明 风尚 .	Efforts should be made to integrate the requirements of the core socialist values into various activities concerning intellectual and cultural progress, so as to attract more people to participate in such activities, upgrade their moral outlook and foster civic virtues in society for family happiness, extending care to others and contributing more to society.</seg>	提高	n/a	n/a	upgrade	verb	n/a	n/a	n/a
1150	不断 [[提高]] 运用 中国 特色 社会主义 制度 有效 治理 国家 的 能力 </seg>	Improve Governance Capacity Through the Socialist System with Chinese Characteristics</seg>	提高	不断	adverb	improve	verb	n/a	omission	down
1151	必须 适应 国家 现代化 , 总 进程 , [[提高]] 党 科学 执政 , 民主 执政 , 依法 执政 水平 , 提高 国家 机构 履职 能力 , </seg>	To keep up with the overall progress in the national modernization process, we must improve the CPC's capability for scientific, democratic and law-based governance, and enhance the efficiency of government departments.</seg>	提高	n/a	n/a	improve	verb	n/a	n/a	n/a
1152	必须 适应 国家 现代化 , 总 进程 , 提高 党 科学 执政 , 民主 执政 , 依法 执政 水平 , [[提高]] 国家 机构 履职 能力 , </seg>	To keep up with the overall progress in the national modernization process, we must improve the CPC's capability for scientific, democratic and law-based governance, and enhance the efficiency of government departments.</seg>	提高	n/a	n/a	enhance	verb	n/a	n/a	n/a
1153	[[提高]] 人民 群众 依法 管理 国家 事务 , 经济社会 文化 事务 , 自身 事务 的 能力 , </seg>	We must improve the general public's ability to manage state, social, economic and cultural affairs in accordance with the law.</seg>	提高	n/a	n/a	improve	verb	n/a	n/a	n/a
1154	实现 党 , 国家 , 社会 各项 事务 治理 制度化 , 规范化 , 程序化 , 不断 [[提高]] 运用 中国 特色 社会主义 制度 有效 治理 国家 的 能力 .	In this way, Party, state and social affairs will be administered in accordance with rules, standards and procedures, and we will become better able to govern the country through the socialist system with Chinese characteristics.</seg>	提高	不断	adverb	become better able to	verb	n/a	omission	down
1155	只有 以 提高 党 的 执政 能力 为 重点 , 尽快 把 我们 各级 干部 , 各 方面 管理者 的 思想 政治素质 , 科学 文化素质 , 工作 本领 都 [[提高]] 起来 , 尽快 把 党 和 国家机关 , 企事业 单位 , 人民团体 , 社会 组织 等 的 工作 能力 都 提高 起来 , 国家 治理 体系 才能 更加 有效 运转 .	Our governance system will become more efficient as long as we focus on improving the Party's governance capacity while raising the moral and political standards, scientific and cultural levels, and professional abilities of officials at all levels and administrators of all areas, and as long as we make Party and government agencies, enterprises, public institutions, and social organizations more…	提高	n/a	n/a	improve	verb	n/a	n/a	n/a
1156	只有 以 提高 党 的 执政 能力 为 重点 , 尽快 把 我们 各级 干部 , 各 方面 管理者 的 思想 政治素质 , 科学 文化素质 , 工作 本领 都 提高 起来 , 尽快 把 党 和 国家机关 , 企事业 单位 , 人民团体 , 社会 组织 等 的 工作 能力 都 [[提高]] 起来 , 国家 治理 体系 才能 更加 有效 运转 .	Our governance system will become more efficient as long as we focus on improving the Party's governance capacity while raising the moral and political standards, scientific and cultural levels, and professional abilities of officials at all levels and administrators of all areas, and as long as we make Party and government agencies, enterprises, public institutions, and social organizations more…	提高	n/a	n/a	make more	verb	n/a	n/a	n/a
1157	我们 着力 提高 核 安全 技术水平 , [[提高]] 核 安全 应急 能力 , 对 全国 核设施 开展 了 全面 安全检查 , 确保 所有 核 材料 和 核设施 得到 有效 安全 保障 .	We have made great efforts to improve our technology and emergency response, and conducted comprehensive security checks on nuclear facilities across the country to make sure that all nuclear materials and facilities are placed under effective safeguards.</seg>	提高	n/a	n/a	n/a	omission	n/a	n/a	n/a
1158	要 加强 对 人民 群众 的 国家 安全 教育 , [[提高]] 全民 国家 安全意识 .	We should promote national security education among all the Chinese people and enhance their awareness in this regard.</seg>	提高	n/a	n/a	enhance	verb	n/a	n/a	n/a
1159	[[提高]] 煤电 机组 准入 标准 , 对达 不到 节能 减排 标准 的 现役 机组 限期 实施 改造 升级 , 继续 发展 远距离 大容量 输电 技术 .	We will tighten the criteria for coal-burning power stations, upgrading all those that do not meet energy conservation and emission reduction standards within a specified time, and continue to develop long-distance, high-capacity power transmission technology.</seg>	提高	n/a	n/a	tighten	verb	n/a	n/a	n/a
1160	我们 不仅 要 把 我国 机器人 水平 [[提高]] 上去 , 而且 要 尽可能 多地 占领市场 .	We should make better robots and seize bigger market shares.</seg>	提高	n/a	n/a	make better	verb	n/a	n/a	n/a
1161	不能 总是 指望 依赖 别人 的 科技成果 来 [[提高]] 自己 的 科技 水平 , </seg>	We cannot always rely on others' scientific and technological achievements for our own progress.</seg>	提高	n/a	n/a	progress	noun	n/a	n/a	n/a
1162	广大青年 科技人才 要 树立 科学 精神 , 培养 创新 思维 , 挖掘 创新 潜能 , [[提高]] 创新能力 , </seg>	Young scientists and engineers should be dedicated to science, develop innovative thinking, tap innovative potential and enhance innovative ability.</seg>	提高	n/a	n/a	enhance	verb	n/a	n/a	n/a
1163	不 发展 生产力 , 不 [[提高]] 人民 的 生活 水平 , 不能 说 是 符合 社会主义 要求 的 .	Unless you are developing the productive forces and raising people's living standards, you cannot say that you are building socialism.</seg>	提高	n/a	n/a	raise	verb	n/a	n/a	n/a
1164	不断 [[提高]] 协商 民主 的 科学性 和 实效性 .	Through this, we can make our consultative democracy more scientific and effective.</seg>	提高	不断	adverb	make more	verb	n/a	omission	down
1165	[[提高]] 党 科学 执政 , 民主 执政 , 依法 执政 水平 , 保证 党 领导 人民 有效 治 理 国家 , 切实 防止出现 群龙无首 , 一盘散沙 的 现象 .	We should improve the CPC's capability for scientific, democratic and law-based governance, ensure that the Party leads the people to govern the country effectively, and guarantee that our country moves forward with the leadership and in a state of unity.</seg>	提高	n/a	n/a	improve	verb	n/a	n/a	n/a
1166	[[提高]] 党 把握 方向 , 谋划 全局 , 提出 战略 , 制定 政策 , 推进改革 的 能力 , 为 发展 航船 定好 向 , 掌好 舵 .	improve its ability in making overall plans, strategies and policies and advancing reform, and set the direction and steer the way for national development.</seg>	提高	n/a	n/a	improve	verb	n/a	n/a	n/a
1167	另一方面 , 要 改善 党 对 依法治国 的 领导 , 不断 [[提高]] 党 领导 依法治国 的 能力 和 水平 .	On the other hand, we need to improve CPC leadership in law-based governance, and continue to raise its capacity to lead in this regard.</seg>	提高	不断	adverb	raise	verb	continue to	verb	equal
1168	不断 [[提高]] 运用 法治 思维 和 法治 方式 深化改革 , 推动 发展 , 化解矛盾 , 维护 稳定 能力 .	They must strive to become more adept at using law-based thinking and approaches to carry out reform, promote development, resolve conflicts, and maintain stability".</seg>	提高	不断	adverb	become more	verb	strive to	verb	up
1169	[[提高]] 全 民族 思想道德 水平 , 为 依法治国 创造 良好 人文环境 .	By raising the moral integrity of our people as a whole, we will create a favorable humanistic environment to underpin the rule of law in China.</seg>	提高	n/a	n/a	raise	verb	n/a	n/a	n/a
1170	要 完善 党内 法规 制定 体制 机制 , 注重 党内 法规 同 国家 法律 的 衔接 和 协调 , 构建 以 党章 为 根本 , 若干 配套 党内 法规 为 支撑 的 党内 法规 制度 体系 , [[提高]] 党内 法规 执行力 .	We also need to improve institutions for formulating Party regulations, coordinate Party regulations with state laws, establish a framework of Party regulations and supporting provisions that is based on the Constitution of the CPC, and ensure effective enforcement of these regulations.</seg>	提高	n/a	n/a	ensure	verb	n/a	n/a	n/a
1171	[[提高]] 法律法规 的 可执行性 , 可操作性 .	and make laws and regulations more operable and enforceable.</seg>	提高	n/a	n/a	make more	verb	n/a	n/a	n/a
1172	教育引导 基层 广大党员 , 干部 增强 法治 观念 , [[提高]] 依法办事 能力 , </seg>	educate and guide community-level Party members and officials to strengthen their awareness of the rule of law and raise their ability to act by law;</seg>	提高	n/a	n/a	raise	verb	n/a	n/a	n/a
1173	要 [[提高]] 制度 执行力 , 让 制度 , 纪律 成为 带电 的 " 高压线 " 使 查处 违纪 违法 问题 制度化 , 经常化 , 使 党员 , 干部 心 有所 畏 , 言 有所 戒 , 行 有所 止 .	The routine investigation and prosecution of violations of the law and discipline should be institutionalized, so that our Party members and military officers are prudent in mind, word, and deed.</seg>	提高	n/a	n/a	n/a	omission	n/a	n/a	n/a
1174	它 必须 结合 这些 群众 的 感情 , 思想 和 意志 , 并 [[提高]] 他们 .	It must be rooted in and grow with their feelings, thoughts, and desires.</seg>	提高	n/a	n/a	grow	verb	n/a	n/a	n/a
1175	要 切实 维护 我国 海外 利益 , 不断 [[提高]] 保障 能力 和 水平 , 加强 保护 力度 .	To protect China's overseas interests, we should continue to improve our capabilities for such protection.</seg>	提高	不断	adverb	improve	verb	continue to	verb	equal
1176	不断扩大 对外开放 , [[提高]] 对外开放 水平 , 以 开放 促 改革 , 促发展 , 是 我国 发展 不断 取得 新 成就 的 重要 法宝 .	Expanding and advancing opening up, and promoting reform and development through opening up, is a powerful instrument through which China can achieve continuing progress.</seg>	提高	n/a	n/a	promote	verb	n/a	n/a	n/a
1177	要 坚持 底线 思维 , 注重 防 风险 , 做好 风险 评估 , 努力 排除 风险 因素 , 加强 先行 先试 , 科学 求证 , 加快 建立健全 综合 监管 体系 , [[提高]] 监管 能力 , 筑牢 安全网 .	We should stay true to our principles, improve risk evaluation and guard against risks, promote pilot projects to confirm their worth, establish an integrative system to improve supervision, and build a safety network.</seg>	提高	n/a	n/a	improve	verb	n/a	n/a	n/a
1178	要 继续 练 好 内功 , 办好 自己 事 , 加快 市场化 改革 , 营造 法治化 营商 环境 , 加快 经济 结构调整 , 推动 产业 优化 升级 , 支持 企业 做 大 做 强 , [[提高]] 国际 竞争力 和 抗 风险 能力 .	We should continue to improve our own capability and do our own jobs well, accelerate market-oriented reforms, build a law-based business environment, quicken the pace of economic restructuring, promote industrial upgrading, encourage enterprises to expand business and become stronger, and improve our international competitiveness and the ability to withstand risks.</seg>	提高	n/a	n/a	improve	verb	n/a	n/a	n/a
1179	要 建立 公平 开放 透明 的 市场 规则 , [[提高]] 我国 服务业 国际 竞争力 .	We should establish fair, inclusive, and transparent market rules, and improve the international competitiveness of our service Industry.</seg>	提高	n/a	n/a	improve	verb	n/a	n/a	n/a
1180	我们 将 全面 推进 中国共产党 自身 建设 , [[提高]] 党 的 自我完善 , 自我 革新 , 自我 提高 能力 , 保持 对 腐败 零 容忍 的 高压 态势 , 完善 体制 机制 建设 , 不断 增强 执政 能力 .	We will improve the conduct of the CPC, enhance its capacity to improve and reform itself, maintain a tough stance against corruption and show zero tolerance, and improve systems and governance capacity.</seg>	提高	n/a	n/a	enhance	verb	n/a	n/a	n/a
1181	沿江 省市 要 加快 政府职能 转变 , [[提高]] 公共服务 水平 , 创造 良好 市场 环境 .	Governments of provinces and municipalities along the river should accelerate the transformation of their functions, provide better public services, and create a favorable market environment.</seg>	提高	n/a	n/a	better	adjective	n/a	n/a	n/a
1182	第一 , 继续 奋发有为 , 不断 [[提高]] 特别 行政区 依法治理 能力 和 水平 .	First, continue to make vigorous efforts to enhance the capability and quality of law-based governance of the MSAR.</seg>	提高	不断	adverb	enhance	verb	n/a	omission	down
1183	要 加强 公职人员 队伍 建设 和 管理 , [[提高]] 依法 履职 能力 .	We need to strengthen the ranks of public officials, manage them well, and improve their ability to perform their duties in accordance with the law.</seg>	提高	n/a	n/a	improve	verb	n/a	n/a	n/a
1184	要 让 广大 居民 更好 分享 发展 成果 , 改善生活 质量 , [[提高]] 幸福 指数 .	It needs to make sure that people have better access to the fruits of development, improve their quality of life, and increase their happiness index.</seg>	提高	n/a	n/a	increase	verb	n/a	n/a	n/a
1185	必须 从 贯彻落实 " 四个 全面 " 战略 布局 的 高度 , 深刻 把握 全面 深化改革 的 关键 地位 和 重要 作用 , 拿出 勇气 和 魄力 , 自觉 运用 改革 思维 谋划 和 推动 工作 , 不断 [[提高]] 领导 , 谋划 , 推动 , 落实 改革 的 能力 和 水平 , 切实 做到 人民 有所 呼 , 改革 有所 应 .	We must proceed top-down from the strategy of the Four-pronged Strategy, be highly aware of the key position and important role of continuing reform, be bold and resolute, and use the reform mindset to plan and promote our work, so as to constantly improve our capability of leading, planning, promoting, and implementing reform, and make sure that reform responds to public demand.</seg>	提高	不断	adverb	improve	verb	constantly	adverb	equal
1186	要 总结经验 , 完善 思路 , 突出重点 , [[提高]] 改革 整体 效能 , 扩大 改革 受益 面 , 发挥 好 改革 先导性 作用 , 多惟 有利于 增添 经济 发展 动力 的 改革 , 多 推 有利于 促进 社会 公平正义 的 改革 , 多 推 有利于 增强 人民 群众 获得 感 的 改革 , 多 推 有利于 调动 广大干部 群众 积极性 的 改革 .	We should summarize our experience, enhance our thinking, emphasize focal points, improve the overall efficiency of reform, expand the scope of benefits, give full play to the leading role of reform, and adopt reform measures that drive economic development, promote social fairness and justice, enhance people's sense of gain, and arouse the enthusiasm of officials and the people.</seg>	提高	n/a	n/a	improve	verb	n/a	n/a	n/a
1187	着力 堵塞 漏洞 , 消除隐患 , 着力 抓 重点 , 抓 关键 , 抓 薄弱环节 , 不断 [[提高]] 公共安全 水平 .	We must make sure that there are no weak links, loopholes, or hidden dangers in public security work.</seg>	提高	不断	adverb	n/a	omission	n/a	omission	down
1188	不断 [[提高]] 公共服务 共建 能力 和 共享 水平 , 织密 扎牢 托底 的 民生 保障 网 , 消除隐患 , </seg>	be more effective in developing public services, strengthen the welfare network, and eliminate hidden problems, </seg>	提高	不断	adverb	be more	verb	n/a	omission	down
1189	党和国家 要 实施 积极 的 就业 政策 , 创造 更 多 就业 岗位 , 改善 就业 环境 , [[提高]] 就业 质量 , 不断 增加 劳动者 特别 是 一线 劳动者 劳动报酬 .	The Party and the state must implement a proactive employment policy by creating more jobs, improving the environment and quality of employment, and increasing the remuneration of workers, in particular those working at grassroots level.</seg>	提高	n/a	n/a	increase	verb	n/a	n/a	n/a
1190	群 团组织 中 深入 推动 思想 教育 , 问题 整改 , 体制 创新 , 转变思想 观念 , 强化 群众 意识 , 改进 工作作风 , [[提高]] 工作 水平 .	They must focus on in-depth theoretical education, problem solving, and innovation of institutions, adjust their own thinking, enhance their public consciousness, and improve their working practices and performance.</seg>	提高	n/a	n/a	improve	verb	n/a	n/a	n/a
1191	加强 群 团干部 培养 管理 , 选好 配强 群团 领导班子 , [[提高]] 群团 干部队伍 整体素质 .	They should improve the training and management method, select and appoint qualified leadership, and improve the overall quality of the staff.</seg>	提高	n/a	n/a	improve	verb	n/a	n/a	n/a
1192	要 深入 把握 党 的 群团 工作 规律 , 完善 党委 领导 群 团组织 的 制度 , [[提高]] 党 的 群团 工作 科学化 水平 .	They should understand how social groups work, improve rules and regulations concerning Party committees' leadership over social groups, and raise the level of the Party's work with social groups.</seg	提高	n/a	n/a	raise	verb	n/a	n/a	n/a
1193	现在 的 问题 不是 要 不要 对外开放 , 而是 如何 [[提高]] 对外开放 的 质量 和 发展 的 内外 联动性 .	Our problem now is not whether to continue opening up, but how to improve the quality of opening up and increase China's connectivity with others.</seg>	提高	n/a	n/a	improve	verb	n/a	n/a	n/a
1194	全党同志 一定 要 [[提高]] 统一 贯彻 五大 发展 理念 的 能力 和 水平 , 不断 开拓 发展 新 境界 .	All Party members must improve their ability and competence in implementing these five concepts to open up new frontiers of development.</seg	提高	n/a	n/a	improve	verb	n/a	n/a	n/a
1195	[[提高]] 发展 质量 和 效益 , 关键 是 要 加快 转变 经济 发展 方式 , 调整 经济 结构 , 采取 果断 措施 化解 产能 过剩 , </seg>	The key to improving the quality and efficiency of development lies in moving faster to change the economic growth model and adjust the economic structure, and in taking resolute measures to reduce overcapacity.</seg>	提高	n/a	n/a	improve	verb	n/a	n/a	n/a
1196	我们 既 要 着力 扩大 需求 , 也 要 注重 [[提高]] 供给 质量 和 水平 .	We must focus on improving the quality and level of supply as well as expanding demand.</seg>	提高	n/a	n/a	improve	verb	n/a	n/a	n/a
1197	要 加强 对 各种 风险 源 的 调查 研判 , [[提高]] 动态 监测 , 实时 预警 能力 , 推进 风险 防控 工作 科学化 , 精细化 , </seg>	We must redouble our efforts to explore and identify the sources of risks, improve our capacity in dynamic monitoring and real time alarms, and advance risk prevention and control in an effective and meticulous manner.</seg>	提高	n/a	n/a	improve	verb	n/a	n/a	n/a
1198	这项 工作 做好 了 , 既 能 节约能源 和 水土资源 , 从 源头 上 减少 污染物 排放 , 也 能 倒逼 经济 发展 方式 转变 , [[提高]] 我国 经济 发展 绿色 水平 .	If we can ensure the success of the ceiling, we will save energy and water and land resources, reduce pollutant emissions at source, force the transformation of the growth model, and raise the level of the green economy.</seg>	提高	n/a	n/a	raise	verb	n/a	n/a	n/a
1199	[[提高]] 公众 意识 , 形成 合力 .	thus raising public awareness of climate change and pooling resources for the effort to address the issue.</seg>	提高	n/a	n/a	raise	verb	n/a	n/a	n/a
1200	要 [[提高]] 国际法 在 全球 治理 中 的 地位 和 作用 , 确保 国际 规则 有效 遵守 和 实施 , 坚持 民主 , 平等 , 正义 , 建设 国际 法治 .	It is imperative to enhance the standing and role of international law in global governance, ensure effective observance and implementation of international rules, uphold democracy, equality, and justice, and build international rule of law.</seg>	提高	n/a	n/a	enhance	verb	n/a	n/a	n/a
1201	推进 以 效能 为 核心 的 军事 管理 革命 , 树立 现代 管理 理念 , 完善 管理体系 , 优化 管理 流程 , 不断 [[提高]] 军队 专业化 , 精细化 , 科学化 管理水平 .	An efficiency-centered revolution of the military's management will be rolled out to establish modem ideas, improve the system, and optimized the process, so that the army is managed more professionally meticulously and scientifically.</seg>	提高	不断	adverb	be more	verb	n/a	omission	down
1202	积极 谋取 军事 技术 竞争 优势 , [[提高]] 创新 对 战斗力 增长 的 贡献率 .	actively seek a competitive edge in military technologies, and improve combat effectiveness with innovation.</seg>	提高	n/a	n/a	improve	verb	n/a	n/a	n/a
1203	后 一个 是 经济 层面 的 , 就是 要 [[提高]] 我国 经济 发展 质量 和 效益 .	The latter is about the economy - we must improve the quality and effectiveness of economic growth.</seg>	提高	n/a	n/a	improve	verb	n/a	n/a	n/a
1204	[[提高]] 经济 发展 质量 和 效益 , 是 这次 五中全会 突出 强调 的 一点 , 针对 的 就是 要 加快 转变 经济 发展 方式 , 调整 经济 结构 .	The latter was emphasized at the Fifth Plenary Session of the 18th CPC Central Committee in 2015, and we were required to change the economic growth model and restructure the economy more quickly.</seg>	提高	n/a	n/a	n/a	omission	n/a	n/a	n/a
1205	按照 创新 , 协调 , 绿色 , 开放 , 共享 的 发展 理念 , 在 理论 上 作出 创新性 概括 , 在 政策 上 作出 前瞻性 安排 , 加大 结构性 改革 力度 , 矫正 要素 配置 扭曲 , 扩大 有效 供给 , [[提高]] 供给 结构 适应性 和 灵活性 , 提高 全 要素 生产率 .	Upholding the philosophy of innovative, coordinated, green, open, and inclusive development, we should create new theories on innovation, devise far-sighted policies, strengthen structural reform, reallocate misplaced factors of production, increase effective supply, make the supply structure more adaptive and flexible , and improve total factor productivity.</seg>	提高	n/a	n/a	make more	verb	n/a	n/a	n/a
1206	按照 创新 , 协调 , 绿色 , 开放 , 共享 的 发展 理念 , 在 理论 上 作出 创新性 概括 , 在 政策 上 作出 前瞻性 安排 , 加大 结构性 改革 力度 , 矫正 要素 配置 扭曲 , 扩大 有效 供给 , 提高 供给 结构 适应性 和 灵活性 , [[提高]] 全 要素 生产率 .	Upholding the philosophy of innovative, coordinated, green, open, and inclusive development, we should create new theories on innovation, devise far-sighted policies, strengthen structural reform, reallocate misplaced factors of production, increase effective supply, make the supply structure more adaptive and flexible , and improve total factor productivity.</seg>	提高	n/a	n/a	improve	verb	n/a	n/a	n/a
1207	我们 要 做 打 持久战 的 准备 , 敢于 经历 痛苦 的 磨难 , 适当 [[提高]] 换挡 降速 容忍度 , 先筑底 , 后 回升 .	We must be ready for a time-consuming process, be ready for hardships and setbacks, be reasonable in our expectations while the growth rate shifts, and wait for the growth rebound.</seg>	提高	适当	adverb	n/a	omission	reasonable	adjective	equal
1208	在 [[提高]] 宏观调控 科学性 的 同时 , 提高 宏观调控 艺术性 .	and make macroeconomic control more reasonable and adaptive.</seg>	提高	n/a	n/a	make more	verb	n/a	n/a	n/a
1209	在 提高 宏观调控 科学性 的 同时 , [[提高]] 宏观调控 艺术性 .	and make macroeconomic control more reasonable and adaptive.</seg>	提高	n/a	n/a	make more	verb	n/a	n/a	n/a
1210	要 发挥 创新 引领 发展 第一 动力 作用 , 实施 一批 重大 科技 项目 , 加快 突破 核心 关键技术 , 全面 提升 经济 发展 科技含量 , [[提高]] 劳动生产率 和 资本 回报率 ; </seg>	we should promote innovation as the primary driving force for development, implement important technology projects, make breakthroughs in key technologies, boost high-tech economic development, and increase productivity and the returns on investment.</seg>	提高	n/a	n/a	increase	verb	n/a	n/a	n/a
1211	要 抓好 职业培训 , [[提高]] 人力资本 质量 , 优化 人力资本 结构 .	We should strengthen vocational training to improve the quality and structure of human resources.</seg>	提高	n/a	n/a	improve	verb	n/a	n/a	n/a
1212	要 在 经济 发展 基础 上 持续 改善 民生 , 特别 是 要 [[提高]] 教育 , 医疗 等 基本 公共服务 数量 和 质量 , 推进 教育 公平 .	On the basis of economic development, we should increase the quantity and quality of basic public services such as education and health care, and promote equal access to education.</seg>	提高	n/a	n/a	increase	verb	n/a	n/a	n/a
1213	积极参与 全球 经济 治理 和 公共 产品 供给 , [[提高]] 我国 在 全球 治理 中 的 制度性 话语权 .	take an active part in global economic governance and the supply of public goods, and have more say in the formulation of global rules.</seg>	提高	n/a	n/a	have more	verb	n/a	n/a	n/a
1214	各国 应该 推进 互联网 领域 开放 合作 , 丰富 开放 内涵 , [[提高]] 开放 水平 , </seg>	All countries should advance opening up and cooperation in cyberspace and further substantiate and enhance their opening-up efforts.</seg>	提高	n/a	n/a	enhance	verb	n/a	n/a	n/a
1215	中国 正在 实施 " 互联网 + " 行动计划 , 推进 " 数字 中国 " 建设 , 发展 分享 经济 , 支持 基于 互联网 的 各类 创新 , [[提高]] 发展 质量 和 效益 .	China is now implementing the Internet Plus action plan, advancing the building of Digital China, developing the sharing economy, and supporting internet-based innovation in all forms, with a view to improving the quality and efficiency of development.</seg>	提高	n/a	n/a	improve	verb	n/a	n/a	n/a
[truncated: 471 more rows]

## Sheet: Sheet2
Coupling	freq.	per.
material process without intensifying circumstances	1273	0.755042
material process with intensifying circumstances	413	0.244958
	1686
[truncated: 33 more rows]

## Sheet: political motivation
	National defense and forces
[truncated: 25 more rows]

[truncated: 1 more sheets: LJC ]
